# Supplementary material for: Packaging and delivering enzymes by amorphous metal-organic frameworks
Source: Nat Commun. 2019 Nov 14;10:5165. doi: 10.1038/s41467-019-13153-x (PMC6856190; doi:10.1038/s41467-019-13153-x)
Supplement: Supplementary file 9 — Source Data [file 41467_2019_13153_MOESM9_ESM.xlsx]

## Sheet: Figure 1
Figure 1g							Figure 1h						Figure 1h inset
		Intensity (a.u.)		Intensity (a.u.)					|χ(R)| (angstrom-4)						Normalized absorption
	2 theta (degree)	Simulated ZIF-8	2 theta (degree)	am	GOx-am	GOx-ZIF-8		Radial distance (angstrom)	aZIF exp.	aZIF fit	ZIF-8 exp.	ZIF-8 fit		Energy (eV)	aZIF	ZIF-8
	5	8187.05	5	297	174	552		0	0.19454	0.21969	0.25198	0.30931		9464.28	0.00545	0.00444
	5.02	8187.05	5.0092	331	186	594		0.03068	0.19393	0.22393	0.24878	0.30295		9469.14	0.00502	0.00406
	5.04	8187.05	5.0185	306	181	585		0.06136	0.19191	0.23247	0.2392	0.28358		9474.39	0.00495	0.00377
	5.06	8187.05	5.0277	302	194	512		0.09204	0.18813	0.23601	0.22349	0.25057		9479.21	0.00452	0.00344
	5.08	8187.05	5.0369	305	173	549		0.12272	0.18252	0.22539	0.20261	0.20375		9484.16	0.00361	0.00293
	5.1	8187.05	5.0462	287	187	534		0.1534	0.17596	0.19447	0.17911	0.14511		9489.3	-0.03357	-0.00738
	5.12	8187.05	5.0554	295	186	565		0.18408	0.1707	0.14105	0.15856	0.08639		9494.21	0.00275	0.00238
	5.14	8187.05	5.0647	335	186	567		0.21476	0.17031	0.06852	0.15018	0.08473		9499.18	0.00265	0.00209
	5.16	8187.05	5.0739	307	168	553		0.24544	0.17833	0.04461	0.16228	0.15826		9504.11	0.00213	0.00181
	5.18	8187.05	5.0831	284	172	582		0.27612	0.19617	0.14034	0.19379	0.24915		9509.23	0.00235	0.00172
	5.2	8187.05	5.0924	305	173	544		0.3068	0.22234	0.24456	0.23635	0.33744		9514.18	0.00149	0.00125
	5.22	8187.05	5.1016	300	167	547		0.33748	0.25375	0.34059	0.28162	0.41296		9518.99	0.001	0.00097379
	5.24	8187.05	5.1108	254	166	544		0.36816	0.28735	0.41739	0.32363	0.46763		9524.25	0.000659007	0.000828303
	5.26	8187.05	5.1201	308	188	561		0.39884	0.32109	0.46535	0.35851	0.4951		9529.12	0.000130018	0.000451379
	5.28	8187.05	5.1293	302	184	517		0.42951	0.3541	0.47711	0.38434	0.49159		9534	-0.000232185	0.000392445
	5.3	8187.05	5.1385	294	208	515		0.46019	0.38643	0.44867	0.40113	0.4573		9539.23	-3.07232e-05	7.8392e-05
	5.32	8187.05	5.1478	297	176	518		0.49087	0.4185	0.38121	0.41088	0.39923		9544.08	-0.000691803	-9.91835e-05
	5.34	8187.05	5.157	299	177	527		0.52155	0.45036	0.28583	0.41729	0.33752		9549.08	-0.000444992	-0.000256879
	5.36	8187.05	5.1662	301	152	554		0.55223	0.48114	0.20465	0.42502	0.31449		9554	-0.000810967	-0.000429239
	5.38	8187.05	5.1755	321	194	522		0.58291	0.50888	0.23977	0.43829	0.37094		9559.14	-0.000854362	-0.000293612
	5.4	8187.05	5.1847	291	177	577		0.61359	0.53125	0.38617	0.45951	0.49208		9564.06	-0.00124	-0.000582271
	5.42	8187.05	5.194	294	180	518		0.64427	0.54691	0.56293	0.48902	0.63834		9568.88	-0.00126	-0.000744076
	5.44	8187.05	5.2032	304	176	537		0.67495	0.55779	0.73225	0.52629	0.78075		9574.2	-0.00106	-0.000724895
	5.46	8187.05	5.2124	279	163	497		0.70563	0.57193	0.87258	0.57214	0.89982		9579.02	-0.00122	-0.000761871
	5.48	8187.05	5.2217	279	170	539		0.73631	0.60529	0.9682	0.63042	0.98191		9584.01	-0.00126	-0.00102
	5.5	8187.05	5.2309	304	166	530		0.76699	0.67833	1.00837	0.70807	1.01871		9588.97	-0.00123	-0.0011
	5.52	8187.05	5.2401	286	173	542		0.79767	0.80589	0.9889	0.813	1.00856		9594.11	-0.000609143	-0.000984044
	5.54	8187.05	5.2494	307	209	557		0.82835	0.98948	0.91531	0.95055	0.95909		9599.03	-0.000586348	-0.00093985
	5.56	8187.05	5.2586	262	195	528		0.85903	1.21944	0.80962	1.12084	0.89191		9603.88	-0.000765522	-0.000763729
	5.58	8187.05	5.2678	294	164	524		0.88971	1.48044	0.72281	1.3183	0.8473		9609.15	0.000208857	-0.000483495
	5.6	8187.05	5.2771	253	187	551		0.92039	1.7548	0.7357	1.53264	0.87659		9614.02	0.000690501	0.000230575
	5.62	8187.05	5.2863	294	194	500		0.95107	2.02373	0.89294	1.7504	1.00715		9619.02	0.00112	0.00019752
	5.64	8187.05	5.2955	303	150	498		0.98175	2.26826	1.15397	1.95649	1.22019		9623.87	0.00168	0.000584699
	5.66	8187.05	5.3048	292	171	544		1.01243	2.47041	1.45702	2.13574	1.47574		9629.12	0.00297	0.00152
	5.68	8187.05	5.314	315	187	517		1.04311	2.61476	1.75701	2.27464	1.73774		9633.98	0.0046	0.00269
	5.7	8187.05	5.3233	287	172	494		1.07379	2.69074	2.02417	2.36353	1.98007		9638.95	0.00696	0.00459
	5.72	8187.05	5.3325	281	178	527		1.10447	2.69568	2.241	2.39934	2.18689		9639.35	0.00713	0.00479
	5.74	8187.05	5.3417	281	178	524		1.13515	2.63921	2.40302	2.38925	2.35342		9640.01	0.00777	0.00517
	5.76	8187.05	5.351	273	139	495		1.16583	2.54941	2.52165	2.35522	2.48766		9640.67	0.00842	0.00551
	5.78	8187.05	5.3602	276	176	461		1.1965	2.47914	2.62706	2.33777	2.61156		9641.1	0.0087	0.00573
	5.8	8187.05	5.3694	277	175	514		1.22718	2.50417	2.76685	2.39323	2.75926		9641.52	0.00885	0.00598
	5.82	8187.05	5.3787	268	173	513		1.25786	2.69757	2.99482	2.57597	2.9694		9642	0.00872	0.00616
	5.84	8187.05	5.3879	287	191	505		1.28854	3.08784	3.34999	2.91134	3.27177		9642.53	0.00849	0.00628
	5.86	8187.05	5.3971	284	169	513		1.31922	3.64752	3.83971	3.38518	3.67558		9643.34	0.01011	0.00729
	5.88	8196.82	5.4064	269	157	501		1.3499	4.32013	4.44016	3.95778	4.16713		9644.02	0.01066	0.00773
	5.9	8197.09	5.4156	294	180	494		1.38058	5.04561	5.1089	4.5817	4.71622		9644.67	0.0115	0.00821
	5.92	8197.37	5.4248	312	191	514		1.41126	5.76964	5.79682	5.21093	5.28465		9645.08	0.0119	0.00862
	5.94	8197.66	5.4341	273	164	484		1.44194	6.44499	6.45523	5.80388	5.83263		9645.51	0.0124	0.0091
	5.96	8197.97	5.4433	276	168	517		1.47262	7.03134	7.0394	6.32424	6.32266		9646	0.01295	0.00957
	5.98	8198.29	5.4526	285	179	472		1.5033	7.49541	7.51076	6.74164	6.72197		9646.52	0.01333	0.01023
	6	8198.62	5.4618	278	191	525		1.53398	7.81151	7.83833	7.03225	7.00401		9646.92	0.01414	0.01082
	6.02	8198.97	5.471	329	191	480		1.56466	7.96209	7.99995	7.17953	7.1497		9647.34	0.0147	0.01139
	6.04	8199.34	5.4803	306	186	504		1.59534	7.9383	7.98307	7.17468	7.14801		9648.06	0.01543	0.01218
	6.06	8199.72	5.4895	293	168	480		1.62602	7.74015	7.7851	7.01687	6.99639		9648.67	0.01661	0.013
	6.08	8200.12	5.4987	263	207	501		1.6567	7.37632	7.41327	6.71315	6.70053		9649.08	0.01744	0.01378
	6.1	8200.54	5.508	269	183	481		1.68738	6.86357	6.88397	6.27784	6.27384		9649.51	0.01834	0.01456
	6.12	8200.98	5.5172	260	149	511		1.71806	6.22567	6.22163	5.73168	5.73641		9650.01	0.01943	0.01558
	6.14	8201.45	5.5264	280	183	466		1.74874	5.49201	5.45708	5.10051	5.11365		9650.52	0.02072	0.01669
	6.16	8201.93	5.5357	262	179	468		1.77942	4.69595	4.62567	4.41375	4.43463		9650.9	0.02175	0.01771
	6.18	8202.44	5.5449	259	188	477		1.8101	3.87299	3.76523	3.70273	3.73028		9651.35	0.02282	0.01898
	6.2	8202.98	5.5542	296	178	501		1.84078	3.05902	2.91397	2.99897	3.03145		9652.07	0.02469	0.02058
	6.22	8203.55	5.5634	267	183	484		1.87146	2.28889	2.10902	2.33259	2.36713		9652.65	0.02631	0.02213
	6.24	8204.15	5.5726	257	172	497		1.90214	1.5962	1.38647	1.7311	1.76283		9653.07	0.02791	0.02385
	6.26	8204.78	5.5819	256	157	506		1.93282	1.0168	0.78904	1.2189	1.23924		9653.5	0.02985	0.02577
	6.28	8205.44	5.5911	268	159	496		1.9635	0.60558	0.41833	0.81782	0.81146		9654.02	0.03227	0.02807
	6.3	8206.15	5.6003	275	161	455		1.99418	0.4579	0.45483	0.54712	0.48885		9654.5	0.03499	0.03056
	6.32	8206.89	5.6096	268	180	494		2.02485	0.52804	0.64213	0.40983	0.27644		9654.89	0.03799	0.03345
	6.34	8207.68	5.6188	263	192	454		2.05553	0.61512	0.76783	0.35948	0.17545		9655.34	0.04149	0.03679
	6.36	8208.52	5.628	236	147	468		2.08621	0.63981	0.80466	0.32782	0.16652		9656.08	0.046	0.04118
	6.38	8209.41	5.6373	248	157	480		2.11689	0.59618	0.76577	0.29244	0.21689		9656.64	0.05101	0.04595
	6.4	8210.36	5.6465	234	174	419		2.14757	0.50387	0.68054	0.28808	0.31838		9657.07	0.05751	0.05187
	6.42	8211.37	5.6557	297	145	447		2.17825	0.40286	0.59342	0.36307	0.46174		9657.5	0.0648	0.0589
	6.44	8212.44	5.665	275	195	478		2.20893	0.3606	0.56016	0.50639	0.62993		9658.03	0.07458	0.06864
	6.46	8213.59	5.6742	260	176	475		2.23961	0.42557	0.61318	0.6802	0.80564		9658.51	0.08769	0.08089
	6.48	8214.82	5.6835	257	155	482		2.27029	0.55703	0.72909	0.85828	0.97449		9658.89	0.10426	0.09636
	6.5	8216.13	5.6927	256	186	388		2.30097	0.70025	0.86472	1.0253	1.12623		9659.38	0.1285	0.12002
	6.52	8217.54	5.7019	259	175	475		2.33165	0.82808	0.99103	1.17308	1.25511		9660.13	0.16787	0.15945
	6.54	8219.05	5.7112	252	165	444		2.36233	0.93067	1.09475	1.29877	1.35979		9660.65	0.22915	0.21653
	6.56	8220.68	5.7204	300	180	449		2.39301	1.00795	1.17323	1.40337	1.44242		9661.06	0.33198	0.31364
	6.58	8222.44	5.7296	266	168	455		2.42369	1.06571	1.23022	1.48993	1.5072		9661.5	0.47858	0.4576
	6.6	8224.34	5.7389	265	181	453		2.45437	1.1122	1.27219	1.56151	1.5583		9662.03	0.65074	0.6365
	6.62	8226.4	5.7481	280	180	489		2.48505	1.15447	1.30474	1.61929	1.59794		9662.49	0.79884	0.78559
	6.64	8228.63	5.7573	254	187	464		2.51573	1.19511	1.32974	1.66145	1.62509		9662.89	0.91472	0.89154
	6.66	8231.06	5.7666	256	170	430		2.54641	1.23075	1.34401	1.6832	1.63548		9663.41	1.01067	0.97657
	6.68	8233.7	5.7758	246	194	433		2.57709	1.25316	1.34012	1.67796	1.62271		9664.15	1.11147	1.07479
	6.7	8236.59	5.785	265	188	463		2.60777	1.25186	1.30863	1.6392	1.58018		9664.65	1.19235	1.14771
	6.72	8239.75	5.7943	236	175	441		2.63845	1.21716	1.24065	1.56252	1.50325		9665.06	1.23519	1.17451
	6.74	8243.23	5.8035	260	202	450		2.66913	1.14277	1.13002	1.44777	1.39137		9665.5	1.24158	1.15355
	6.76	8247.07	5.8128	238	152	438		2.69981	1.02781	0.97454	1.30137	1.25033		9666.03	1.22488	1.11294
	6.78	8251.31	5.822	265	176	427		2.73049	0.87932	0.77659	1.13935	1.09511		9666.49	1.19903	1.07811
	6.8	8256.01	5.8312	280	161	491		2.76117	0.71701	0.54299	0.99172	0.95389		9666.86	1.17683	1.05428
	6.82	8261.25	5.8405	274	221	420		2.79184	0.58415	0.28457	0.90392	0.86925		9667.43	1.16113	1.03941
	6.84	8267.1	5.8497	240	181	444		2.82252	0.55257	0.02615	0.91825	0.88097		9668.15	1.1554	1.03857
	6.86	8273.68	5.8589	245	167	442		2.8532	0.65694	0.25492	1.0349	0.98975		9668.63	1.15929	1.05142
	6.88	8281.09	5.8682	284	176	429		2.88388	0.84332	0.5027	1.2124	1.15708		9669.06	1.17387	1.08022
	6.9	8289.5	5.8774	254	185	402		2.91456	1.04961	0.71781	1.40514	1.34013		9669.51	1.19845	1.12157
	6.92	8299.08	5.8866	269	202	440		2.94524	1.23917	0.88828	1.58045	1.50823		9670.05	1.23102	1.1747
	6.94	8310.06	5.8959	253	184	396		2.97592	1.39134	1.00619	1.71794	1.64253		9670.49	1.26568	1.22759
	6.96	8322.73	5.9051	225	178	441		3.0066	1.49471	1.06863	1.80657	1.73327		9670.86	1.29889	1.27652
	6.98	8337.46	5.9143	243	167	393		3.03728	1.54494	1.07886	1.84316	1.77831		9671.45	1.32656	1.32111
	7	8354.69	5.9236	236	179	400		3.06796	1.54428	1.04757	1.83177	1.78241		9672.16	1.34257	1.34886
	7.02	8375.05	5.9328	248	179	445		3.09864	1.50161	0.99404	1.7834	1.75667		9672.63	1.3452	1.35719
	7.04	8399.31	5.9421	257	180	436		3.12932	1.43256	0.94616	1.71554	1.71743		9673.05	1.33557	1.34817
	7.06	8428.55	5.9513	244	165	439		3.16	1.3589	0.93506	1.65049	1.68387		9673.5	1.31577	1.3248
	7.08	8464.18	5.9605	240	193	433		3.19068	1.30576	0.98079	1.61134	1.67353		9674.04	1.29037	1.29073
	7.1	8508.22	5.9698	272	191	465		3.22136	1.29479	1.07955	1.61511	1.69679		9674.48	1.26322	1.25619
	7.12	8563.45	5.979	237	194	430		3.25204	1.33486	1.20889	1.66608	1.75306		9674.86	1.23766	1.22613
	7.14	8633.96	5.9882	240	175	418		3.28272	1.41808	1.34271	1.75473	1.83179		9675.45	1.21663	1.19722
	7.16	8725.83	5.9975	254	180	399		3.3134	1.52561	1.46033	1.86342	1.91727		9676.17	1.20031	1.17607
	7.18	8848.61	6.0067	270	161	428		3.34408	1.63701	1.54885	1.97365	1.99387		9676.63	1.18845	1.16299
	7.2	9018.57	6.0159	207	175	383		3.37476	1.73612	1.60319	2.07081	2.04955		9677.04	1.17941	1.1533
	7.22	9266.45	6.0252	233	174	434		3.40544	1.81297	1.62546	2.14589	2.07734		9677.51	1.17112	1.14446
	7.24	9653.59	6.0344	269	180	430		3.43612	1.86363	1.62414	2.19541	2.0757		9678.04	1.16199	1.13425
	7.26	10295.9	6.0437	206	171	418		3.4668	1.88919	1.61242	2.22046	2.04808		9678.47	1.1517	1.1223
	7.28	11378.1	6.0529	243	186	418		3.49748	1.8944	1.60527	2.22529	2.00193		9678.87	1.13823	1.10781
	7.3	13116.9	6.0621	244	160	415		3.52816	1.88591	1.61502	2.21555	1.94721		9679.5	1.12371	1.08868
	7.32	15561.3	6.0714	258	172	370		3.55884	1.87034	1.64688	2.19647	1.8942		9680.19	1.10748	1.06802
	7.34	17923.6	6.0806	230	179	426		3.58952	1.85238	1.69687	2.17121	1.85094		9680.64	1.0898	1.04893
	7.36	18187.1	6.0898	231	186	358		3.62019	1.83347	1.75345	2.13995	1.82102		9681.06	1.07086	1.02865
	7.38	16047	6.0991	243	171	429		3.65087	1.81146	1.80158	2.09989	1.80249		9681.53	1.05211	1.00907
	7.4	13516.7	6.1083	234	194	439		3.68155	1.78138	1.8268	2.04607	1.78861		9682.06	1.03329	0.98978
	7.42	11641	6.1175	223	180	407		3.71223	1.73691	1.81794	1.97275	1.77002		9682.48	1.01327	0.97286
	7.44	10454.3	6.1268	272	178	448		3.74291	1.67202	1.76852	1.87492	1.7372		9682.89	0.99076	0.95719
	7.46	9747.36	6.136	261	203	395		3.77359	1.58232	1.67728	1.74938	1.68243		9683.53	0.97149	0.94024
	7.48	9324.25	6.1452	254	174	414		3.80427	1.4658	1.54828	1.5955	1.60091		9684.2	0.96015	0.92427
	7.5	9056.77	6.1545	235	157	425		3.83495	1.32319	1.39081	1.41545	1.49115		9684.64	0.94927	0.91115
	7.52	8875.49	6.1637	257	186	418		3.86563	1.1578	1.21936	1.21408	1.35478		9685.06	0.93224	0.89961
	7.54	8745.59	6.173	240	158	404		3.89631	0.97513	1.05362	0.99865	1.19618		9685.54	0.91612	0.88933
	7.56	8648.93	6.1822	229	179	375		3.92699	0.78232	0.91738	0.77838	1.02183		9686.07	0.90373	0.87907
	7.58	8575.05	6.1914	245	173	393		3.95767	0.58752	0.83316	0.56456	0.83978		9686.47	0.89224	0.87017
	7.6	8517.37	6.2007	246	177	393		3.98835	0.3994	0.8098	0.37247	0.65914		9686.87	0.88225	0.86208
	7.62	8471.53	6.2099	246	163	383		4.01903	0.22749	0.83347	0.23132	0.49021		9687.53	0.87213	0.85273
	7.64	8434.53	6.2191	228	157	446		4.04971	0.09154	0.87674	0.19859	0.3458		9688.2	0.86306	0.84406
	7.66	8404.25	6.2284	244	173	421		4.08039	0.09857	0.91424	0.26001	0.24536		9688.63	0.85463	0.83666
	7.68	8379.16	6.2376	226	166	394		4.11107	0.18605	0.92935	0.3317	0.21235		9689.05	0.84674	0.82937
	7.7	8358.16	6.2468	230	179	363		4.14175	0.25426	0.91391	0.38058	0.23742		9689.53	0.83971	0.82267
	7.72	8340.4	6.2561	242	186	380		4.17243	0.29487	0.86624	0.39921	0.28058		9690.07	0.83426	0.81658
	7.74	8325.26	6.2653	233	159	377		4.20311	0.30858	0.78941	0.38803	0.31852		9690.47	0.82919	0.81187
	7.76	8312.24	6.2745	221	167	383		4.23379	0.29859	0.69008	0.35124	0.34483		9690.87	0.82455	0.80797
	7.78	8300.97	6.2838	233	171	394		4.26447	0.26943	0.57758	0.29558	0.36007		9691.55	0.82133	0.80479
	7.8	8291.16	6.293	234	195	398		4.29515	0.22637	0.46357	0.2306	0.36728		9692.2	0.81894	0.80257
	7.82	8282.55	6.3023	247	209	390		4.32583	0.17488	0.36208	0.17086	0.36975		9692.64	0.81637	0.79987
	7.84	8274.96	6.3115	245	175	394		4.35651	0.12016	0.28899	0.14018	0.36978		9693.06	0.8106	0.79689
	7.86	8268.25	6.3207	230	186	368		4.38719	0.06674	0.25558	0.15529	0.36799		9693.54	0.81161	0.79792
	7.88	8262.27	6.33	246	197	393		4.41786	0.01812	0.25487	0.19584	0.36341		9694.07	0.81247	0.79977
	7.9	8256.92	6.3392	236	180	384		4.44854	0.02422	0.26495	0.23683	0.3542		9694.47	0.81382	0.79886
	7.92	8252.13	6.3484	240	185	354		4.47922	0.05893	0.2675	0.2665	0.33841		9694.87	0.81377	0.79911
	7.94	8247.81	6.3577	260	190	337		4.5099	0.08749	0.25371	0.28026	0.31471		9695.55	0.81518	0.80015
	7.96	8243.91	6.3669	252	175	410		4.54058	0.11202	0.22151	0.27695	0.28272		9696.2	0.81664	0.8015
	7.98	8240.37	6.3761	246	187	377		4.57126	0.13505	0.17289	0.25755	0.24315		9696.63	0.81821	0.80324
	8	8237.15	6.3854	234	168	376		4.60194	0.15842	0.11276	0.22447	0.19764		9697.06	0.82117	0.80578
	8.02	8234.21	6.3946	237	190	395		4.63262	0.18257	0.05211	0.18118	0.14861		9697.55	0.82426	0.80889
	8.04	8231.52	6.4038	248	170	352		4.6633	0.20642	0.05125	0.13199	0.09907		9698.07	0.8283	0.81299
	8.06	8229.06	6.4131	225	167	342		4.69398	0.22797	0.1096	0.08226	0.0529		9698.47	0.83323	0.81742
	8.08	8226.79	6.4223	242	187	397		4.72466	0.2449	0.16625	0.04248	0.02208		9698.87	0.83792	0.82204
	8.1	8224.71	6.4316	265	179	384		4.75534	0.25516	0.21139	0.04303	0.03881		9700.2	0.85054	0.83571
	8.12	8222.78	6.4408	256	165	361		4.78602	0.25729	0.24148	0.07119	0.06424		9701.06	0.86509	0.84916
	8.14	8221	6.45	229	187	383		4.8167	0.25069	0.25509	0.09571	0.08232		9702.07	0.88283	0.86523
	8.16	8219.34	6.4593	244	157	377		4.84738	0.23571	0.25249	0.11008	0.09176		9702.89	0.89474	0.88141
	8.18	8217.81	6.4685	230	179	384		4.87806	0.21382	0.23555	0.11284	0.09343		9704.23	0.9133	0.90574
	8.2	8216.38	6.4777	227	186	361		4.90874	0.18776	0.20768	0.10415	0.08952		9705.07	0.93427	0.92076
	8.22	8215.05	6.487	236	185	358		4.93942	0.16183	0.17394	0.08514	0.08343		9706.08	0.95231	0.94044
	8.24	8213.81	6.4962	233	184	368		4.9701	0.14214	0.14152	0.0577	0.07936		9706.89	0.96984	0.95687
	8.26	8212.64	6.5054	222	197	350		5.00078	0.13507	0.1199	0.0246	0.08069		9708.23	0.98651	0.9757
	8.28	8211.56	6.5147	228	216	376		5.03146	0.14269	0.11662	0.01581	0.08753		9709.07	1.00176	0.99074
	8.3	8210.54	6.5239	234	200	394		5.06214	0.16045	0.1286	0.05261	0.09699		9710.08	1.01584	1.00493
	8.32	8209.58	6.5332	239	198	348		5.09282	0.1815	0.14534	0.08871	0.10556		9710.88	1.02707	1.01563
	8.34	8208.68	6.5424	238	194	370		5.1235	0.20055	0.15858	0.12067	0.11064		9712.21	1.03711	1.02567
	8.36	8207.83	6.5516	257	176	384		5.15418	0.21433	0.16413	0.14633	0.11079		9713.07	1.04402	1.0321
	8.38	8207.03	6.5609	248	183	353		5.18486	0.22108	0.16065	0.16409	0.10562		9714.08	1.04902	1.03654
	8.4	8206.28	6.5701	226	184	342		5.21553	0.22006	0.14876	0.17284	0.09575		9714.89	1.05147	1.03839
	8.42	8205.57	6.5793	210	181	372		5.24621	0.21131	0.13067	0.17206	0.08276		9716.22	1.05216	1.0378
	8.44	8204.9	6.5886	241	185	382		5.27689	0.19548	0.11022	0.16177	0.06943		9717.07	1.05093	1.03505
	8.46	8204.26	6.5978	209	202	368		5.30757	0.17365	0.09313	0.14254	0.05985		9718.07	1.04809	1.0302
	8.48	8203.65	6.607	252	162	357		5.33825	0.14726	0.08601	0.11548	0.05804		9718.88	1.04432	1.0251
	8.5	8203.08	6.6163	242	164	390		5.36893	0.11801	0.09123	0.08236	0.064		9720.22	1.03986	1.01806
	8.52	8202.54	6.6255	261	185	406		5.39961	0.08795	0.10383	0.04702	0.07357		9721.07	1.03451	1.01203
	8.54	8202.02	6.6347	224	170	390		5.43029	0.05989	0.11708	0.02915	0.08266		9722.07	1.0233	1.00549
	8.56	8201.53	6.644	232	186	372		5.46097	0.03935	0.12656	0.05837	0.08884		9722.88	1.02768	1.00001
	8.58	8201.07	6.6532	257	188	394		5.49165	0.03657	0.13009	0.09972	0.09109		9724.22	1.02689	0.99751
	8.6	8200.62	6.6625	231	189	392		5.52233	0.04924	0.1271	0.14096	0.08941		9725.07	1.02225	0.99633
	8.62	8200.2	6.6717	211	181	381		5.55301	0.06458	0.11821	0.17904	0.08463		9726.09	1.02102	0.99539
	8.64	8199.79	6.6809	218	178	361		5.58369	0.07725	0.1051	0.2122	0.07835		9726.9	1.02031	0.99571
	8.66	8199.41	6.6902	229	203	363		5.61437	0.08569	0.09052	0.23921	0.07274		9728.23	1.02145	0.99757
	8.68	8199.04	6.6994	231	180	409		5.64505	0.08965	0.07835	0.25923	0.06999		9729.08	1.02352	0.99969
	8.7	8198.69	6.7086	222	209	386		5.67573	0.08959	0.07276	0.27186	0.07123		9730.1	1.02396	1.00258
	8.72	8198.35	6.7179	266	203	352		5.70641	0.08659	0.07534	0.27712	0.07577		9730.91	1.0252	1.00503
	8.74	8198.03	6.7271	211	205	387		5.73709	0.08238	0.08334	0.27545	0.08173		9732.23	1.02725	1.00833
	8.76	8197.72	6.7363	235	184	348		5.76777	0.07936	0.09242	0.26773	0.08722		9733.09	1.02882	1.01095
	8.78	8197.42	6.7456	233	173	368		5.79845	0.08011	0.09935	0.25529	0.09096		9734.1	1.03024	1.01353
	8.8	8197.14	6.7548	247	185	377		5.82913	0.08621	0.10241	0.23983	0.0924		9734.91	1.03115	1.01526
	8.82	8196.86	6.764	231	192	392		5.85981	0.09738	0.10103	0.22343	0.09166		9736.24	1.03155	1.01702
	8.84	8187.05	6.7733	226	203	407		5.89049	0.11198	0.0955	0.20833	0.08939		9737.1	1.031	1.01762
	8.86	8187.05	6.7825	232	183	431		5.92117	0.1281	0.08689	0.19661	0.08662		9738.1	1.03027	1.01763
	8.88	8187.05	6.7918	236	204	400		5.95185	0.14414	0.07694	0.1897	0.0845		9738.9	1.02879	1.0171
	8.9	8187.05	6.801	229	201	396		5.98253	0.15893	0.068	0.18776	0.0839		9740.23	1.02774	1.01583
	8.92	8187.05	6.8102	217	203	371		6.0132	0.17161	0.06262	0.18969	0.08508		9741.09	1.02434	1.01378
	8.94	8187.05	6.8195	233	206	398		6.04388	0.18164	0.06221	0.19353	0.08766		9742.09	1.02096	1.01094
	8.96	8187.67	6.8287	222	182	436		6.07456	0.1887	0.06589	0.19713	0.0908		9742.91	1.01697	1.00751
	8.98	8187.69	6.8379	238	168	445		6.10524	0.19268	0.07122	0.19866	0.09369		9744.22	1.01281	1.00334
	9	8187.71	6.8472	226	214	430		6.13592	0.19361	0.07592	0.1968	0.09575		9745.1	1.00821	0.99937
	9.02	8187.72	6.8564	216	206	428		6.1666	0.19163	0.07852	0.19078	0.09676		9746.1	1.00326	0.9946
	9.04	8187.74	6.8656	230	219	465		6.19728	0.187	0.07835	0.1803	0.09685		9746.93	0.99788	0.99002
	9.06	8187.76	6.8749	249	183	423		6.22796	0.18002	0.07543	0.16552	0.09641		9748.24	0.9931	0.98455
	9.08	8187.79	6.8841	222	193	473		6.25864	0.17105	0.07033	0.14692	0.09592		9749.12	0.98751	0.9798
	9.1	8187.81	6.8933	221	205	445		6.28932	0.16049	0.06408	0.12528	0.09584		9750.11	0.98227	0.97451
	9.12	8187.83	6.9026	211	177	489		6.32	0.14877	0.0581	0.10163	0.09643		9750.92	0.97699	0.96987
	9.14	8187.86	6.9118	229	186	485		6.35068	0.13637	0.0539	0.07721	0.09766		9752.21	0.97276	0.96499
	9.16	8187.88	6.9211	248	201	505		6.38136	0.12385	0.05251	0.05368	0.09934		9753.12	0.96891	0.96103
	9.18	8187.91	6.9303	223	184	529		6.41204	0.11189	0.05384	0.0339	0.10112		9754.1	0.96467	0.95663
	9.2	8187.94	6.9395	221	187	576		6.44272	0.10128	0.0567	0.02484	0.10272		9754.93	0.96094	0.95331
	9.22	8187.97	6.9488	247	189	558		6.4734	0.09291	0.05966	0.03127	0.10393		9756.21	0.95822	0.95015
	9.24	8188	6.958	228	196	557		6.50408	0.08763	0.06157	0.04289	0.10471		9757.13	0.95529	0.94771
	9.26	8188.03	6.9672	216	222	581		6.53476	0.08589	0.06178	0.05298	0.10511		9758.1	0.95381	0.94614
	9.28	8188.07	6.9765	199	193	646		6.56544	0.0875	0.06014	0.05967	0.10525		9758.94	0.95265	0.94525
	9.3	8188.11	6.9857	230	192	619		6.59612	0.09165	0.05686	0.06251	0.10528		9760.19	0.95278	0.94505
	9.32	8188.15	6.9949	236	194	655		6.6268	0.0972	0.05254	0.06165	0.10532		9761.13	0.95288	0.94568
	9.34	8188.19	7.0042	233	221	691		6.65748	0.10306	0.04806	0.05774	0.10542		9762.08	0.95404	0.94668
	9.36	8188.23	7.0134	212	210	677		6.68816	0.10836	0.04447	0.05196	0.10561		9762.94	0.95467	0.94798
	9.38	8188.28	7.0227	230	212	700		6.71884	0.11247	0.04263	0.04619	0.10591		9764.16	0.95628	0.95017
	9.4	8188.33	7.0319	222	182	755		6.74952	0.11503	0.04276	0.043	0.10632		9765.14	0.95738	0.9523
	9.42	8188.38	7.0411	218	180	817		6.7802	0.11592	0.04431	0.0446	0.10684		9766.08	0.95948	0.95483
	9.44	8188.43	7.0504	232	195	771		6.81087	0.11521	0.04627	0.05088	0.10746		9766.96	0.96168	0.95741
	9.46	8188.49	7.0596	206	213	883		6.84155	0.11311	0.0477	0.05972	0.10815		9768.15	0.96451	0.96065
	9.48	8188.56	7.0688	220	198	924		6.87223	0.10998	0.04796	0.06889	0.10883		9769.15	0.96703	0.96347
	9.5	8188.62	7.0781	220	205	1001		6.90291	0.10617	0.04677	0.07677	0.10938		9770.09	0.9699	0.96646
	9.52	8188.69	7.0873	243	214	990		6.93359	0.10197	0.04419	0.08229	0.10968		9770.98	0.97189	0.96921
	9.54	8188.77	7.0965	229	204	1058		6.96427	0.09754	0.04061	0.08481	0.10966		9772.14	0.97439	0.97186
	9.56	8188.85	7.1058	227	230	1162		6.99495	0.09286	0.03674	0.08401	0.10934		9773.16	0.97657	0.97404
	9.58	8188.94	7.115	231	181	1208		7.02563	0.08772	0.03355	0.07988	0.10885		9774.08	0.97868	0.97593
	9.6	8189.03	7.1242	242	204	1231		7.05631	0.08188	0.03202	0.07269	0.10843		9775	0.9801	0.97753
	9.62	8189.14	7.1335	224	198	1373		7.08699	0.07519	0.03257	0.06302	0.10835		9776.09	0.98173	0.97897
	9.64	8189.25	7.1427	217	222	1453		7.11767	0.06789	0.03473	0.05183	0.10887		9777.17	0.98295	0.97979
	9.66	8189.37	7.152	275	214	1505		7.14835	0.06088	0.03747	0.04073	0.11008		9778.07	0.98375	0.98052
	9.68	8189.49	7.1612	250	202	1546		7.17903	0.0561	0.03981	0.03262	0.11187		9779.01	0.98496	0.98107
	9.7	8189.63	7.1704	240	210	1770		7.20971	0.05631	0.04109	0.03137	0.11395		9780.07	0.98584	0.98113
	9.72	8189.79	7.1797	204	212	1834		7.24039	0.06326	0.04094	0.03744	0.11592		9781.18	0.9868	0.98163
	9.74	8189.95	7.1889	207	195	1916		7.27107	0.07615	0.03935	0.04697	0.1174		9782.08	0.98702	0.98179
	9.76	8190.13	7.1981	234	225	2038		7.30175	0.09275	0.03657	0.05678	0.1181		9783.02	0.98723	0.98175
	9.78	8190.33	7.2074	231	213	2168		7.33243	0.11091	0.03318	0.06523	0.11796		9784.03	0.98797	0.98201
	9.8	8190.55	7.2166	217	225	2338		7.36311	0.12901	0.03006	0.07153	0.11711		9785.19	0.98863	0.98238
	9.82	8190.79	7.2258	221	213	2640		7.39379	0.14577	0.02826	0.07536	0.11593		9786.06	0.98904	0.98251
	9.84	8191.06	7.2351	213	195	2691		7.42447	0.16027	0.02851	0.07668	0.1149		9787.04	0.98931	0.98287
	9.86	8191.36	7.2443	216	210	2927		7.45515	0.17182	0.03063	0.07571	0.11452		9787.98	0.9894	0.9832
	9.88	8191.69	7.2535	215	225	3258		7.48583	0.18004	0.03373	0.07281	0.1151		9789.21	0.9907	0.9841
	9.9	8192.06	7.2628	213	206	3594		7.51651	0.18478	0.0368	0.06852	0.11664		9790.08	0.99393	0.98502
	9.92	8192.48	7.272	253	200	3810		7.54719	0.18612	0.03906	0.06342	0.11885		9791.07	0.9927	0.98621
	9.94	8192.95	7.2813	225	258	4138		7.57787	0.18438	0.04008	0.0581	0.12122		9792	0.99277	0.9874
	9.96	8193.49	7.2905	187	206	4529		7.60854	0.18001	0.03968	0.05306	0.12317		9793.25	0.99417	0.98869
	9.98	8194.1	7.2997	230	212	4878		7.63922	0.17352	0.03793	0.04864	0.12423		9794.09	0.99538	0.98999
	10	8194.8	7.309	241	232	5537		7.6699	0.16546	0.03512	0.04497	0.12412		9795.1	0.99686	0.99186
	10.02	8195.62	7.3182	239	199	5943		7.70058	0.15626	0.03172	0.04205	0.12281		9795.96	0.99838	0.99349
	10.04	8196.57	7.3274	227	212	6260		7.73126	0.14622	0.0284	0.03982	0.12054		9797.25	1.0002	0.99554
	10.06	8197.68	7.3367	222	212	6935		7.76194	0.13545	0.02588	0.03836	0.11774		9798.09	1.00175	0.99715
	10.08	8199	7.3459	233	210	7069		7.79262	0.12395	0.02469	0.03793	0.11492		9799.1	1.00346	0.99897
	10.1	8200.58	7.3551	240	220	7288		7.8233	0.11159	0.0248	0.03887	0.11259		9799.93	1.00453	1.00044
	10.12	8202.49	7.3644	243	239	7529		7.85398	0.09826	0.02569	0.04137	0.11106		9801.26	1.00637	1.00261
	10.14	8204.83	7.3736	208	214	7331		7.88466	0.08393	0.02661	0.04527	0.11037		9802.1	1.00784	1.00404
	10.16	8207.74	7.3828	250	221	7202		7.91534	0.06875	0.02701	0.05006	0.1103		9803.12	1.00945	1.00594
	10.18	8211.42	7.3921	219	244	6942		7.94602	0.05306	0.02657	0.05506	0.11048		9803.93	1.01076	1.00744
	10.2	8216.14	7.4013	241	206	6168		7.9767	0.03761	0.02527	0.05958	0.11054		9805.27	1.01226	1.00911
	10.22	8222.35	7.4106	215	225	5554		8.00738	0.02399	0.02331	0.06302	0.1102		9806.11	1.01298	1.01041
	10.24	8230.74	7.4198	242	243	4892		8.03806	0.01665	0.02116	0.06488	0.1094		9807.12	1.01423	1.01179
	10.26	8242.57	7.429	233	210	3773		8.06874	0.02056	0.01945	0.06485	0.10829		9807.92	1.01508	1.01271
	10.28	8260.26	7.4383	239	210	2898		8.09942	0.02916	0.01878	0.06278	0.10715		9809.26	1.01607	1.01401
	10.3	8288.62	7.4475	240	252	2291		8.1301	0.03695	0.01938	0.05867	0.10632		9811.12	1.01785	1.01589
	10.32	8336.26	7.4567	223	250	1638		8.16078	0.04223	0.02087	0.05271	0.10606		9813.25	1.01852	1.01696
	10.34	8415.71	7.466	209	213	1276		8.19146	0.04437	0.02258	0.04522	0.10643		9815.15	1.01841	1.01736
	10.36	8538.69	7.4752	214	240	1039		8.22214	0.04317	0.02393	0.03671	0.10728		9817.24	1.01777	1.01687
	10.38	8695.74	7.4844	231	246	962		8.25282	0.03873	0.02451	0.02784	0.1083		9819.13	1.01668	1.01551
	10.4	8805.52	7.4937	186	220	772		8.2835	0.03136	0.02416	0.01961	0.10909		9821.2	1.01449	1.01338
	10.42	8755.81	7.5029	207	249	732		8.31418	0.02156	0.02289	0.0138	0.10934		9823.11	1.01187	1.01075
	10.44	8603.07	7.5122	225	242	633		8.34486	0.01	0.02088	0.0129	0.10887		9825.13	1.00877	1.00713
	10.46	8461.85	7.5214	235	222	654		8.37554	0.00265	0.01852	0.01595	0.10768		9827.11	1.00537	1.00349
	10.48	8365.04	7.5306	233	216	620		8.40621	0.01538	0.01634	0.01958	0.10599		9829.08	1.00221	0.99995
	10.5	8305.68	7.5399	249	223	536		8.43689	0.02754	0.01501	0.02205	0.10412		9831.1	0.99921	0.99664
	10.52	8270.5	7.5491	263	222	564		8.46757	0.03835	0.01496	0.02275	0.10248		9833.01	0.99631	0.99374
	10.54	8249.1	7.5583	221	214	505		8.49825	0.04714	0.01603	0.02154	0.10139		9835.09	0.99466	0.99161
	10.56	8235.21	7.5676	219	204	483		8.52893	0.05341	0.01759	0.01853	0.10099		9836.98	0.99219	0.9897
	10.58	8225.56	7.5768	232	236	463		8.55961	0.05683	0.01904	0.01412	0.10121		9839.12	0.99121	0.98866
	10.6	8218.54	7.586	251	236	467		8.59029	0.05726	0.01995	0.00935	0.10177		9840.95	0.98974	0.98782
	10.62	8213.26	7.5953	236	215	453		8.62097	0.0548	0.02013	0.00765	0.10229		9843.12	0.9893	0.98766
	10.64	8209.18	7.6045	204	229	409		8.65165	0.04976	0.01953	0.01208	0.1024		9844.93	0.98874	0.9876
	10.66	8205.98	7.6137	243	241	434		8.68233	0.04276	0.01825	0.01884	0.10182		9847.13	0.98895	0.9878
	10.68	8203.42	7.623	228	230	430		8.71301	0.03485	0.01652	0.02572	0.10044		9848.95	0.98867	0.98803
	10.7	8201.34	7.6322	212	223	404		8.74369	0.02792	0.01466	0.03187	0.09833		9851.16	0.9894	0.98861
	10.72	8199.63	7.6415	235	221	421		8.77437	0.02509	0.01308	0.0368	0.0957		9852.97	0.98889	0.98911
	10.74	8198.21	7.6507	213	230	362		8.80505	0.02848	0.01219	0.04017	0.09287		9855.18	0.98984	0.99004
	10.76	8197.01	7.6599	220	198	408		8.83573	0.03612	0.01214	0.04173	0.09018		9857	0.99045	0.99067
	10.78	8196	7.6692	218	238	364		8.86641	0.04511	0.01275	0.04137	0.08794		9859.21	0.99117	0.99148
	10.8	8195.13	7.6784	214	190	410		8.89709	0.05374	0.01363	0.03908	0.0863		9861.06	0.99136	0.99227
	10.82	8194.38	7.6876	238	202	351		8.92777	0.06115	0.01445	0.03492	0.08531		9863.24	0.99214	0.99335
	10.84	8193.74	7.6969	195	222	377		8.95845	0.06691	0.01502	0.02908	0.08482		9865.09	0.99229	0.99402
	10.86	8193.17	7.7061	218	232	348		8.98913	0.07085	0.01531	0.02178	0.08464		9867.26	0.99322	0.99495
	10.88	8192.67	7.7153	229	249	349		9.01981	0.073	0.01536	0.01335	0.08458		9869.11	0.99374	0.9955
	10.9	8192.23	7.7246	222	226	350		9.05049	0.07353	0.01531	0.00423	0.08448		9871.29	0.99438	0.99606
	10.92	8191.84	7.7338	238	254	301		9.08117	0.07271	0.0153	0.00593	0.08429		9873.15	0.99464	0.99648
	10.94	8191.49	7.743	212	220	354		9.11185	0.07087	0.01543	0.01566	0.08403		9875.3	0.99537	0.99714
	10.96	8191.18	7.7523	202	237	341		9.14253	0.06831	0.01573	0.0252	0.08375		9877.15	0.9954	0.99746
	10.98	8190.9	7.7615	249	221	322		9.17321	0.0653	0.01614	0.03414	0.08354		9879.27	0.99592	0.99807
	11	8190.65	7.7708	224	239	338		9.20388	0.06199	0.01653	0.04215	0.08343		9881.15	0.99646	0.99844
	11.02	8190.42	7.78	203	207	361		9.23456	0.05844	0.01681	0.04895	0.08342		9883.25	0.99702	0.99914
	11.04	8190.22	7.7892	220	204	305		9.26524	0.05461	0.01688	0.0543	0.08347		9885.16	0.99768	0.99964
	11.06	8190.03	7.7985	239	217	336		9.29592	0.05041	0.01672	0.05804	0.08348		9887.18	0.99841	1.00005
	11.08	8189.85	7.8077	208	222	336		9.3266	0.04578	0.01634	0.06003	0.08338		9889.14	0.99903	1.00049
	11.1	8189.7	7.8169	232	211	349		9.35728	0.04072	0.01582	0.0602	0.08309		9891.09	0.99994	1.00088
	11.12	8189.55	7.8262	197	201	314		9.38796	0.03534	0.01527	0.05855	0.0826		9893.13	1.00049	1.0014
	11.14	8189.42	7.8354	229	216	340		9.41864	0.0299	0.0148	0.05513	0.08192		9895.03	1.00123	1.00185
	11.16	8189.3	7.8446	225	235	288		9.44932	0.02485	0.0145	0.05007	0.08111		9897.15	1.00197	1.00243
	11.18	8189.18	7.8539	209	239	314		9.48	0.02086	0.01442	0.04355	0.08022		9898.97	1.00208	1.00247
	11.2	8189.08	7.8631	213	217	308		9.51068	0.01861	0.01452	0.03584	0.07932		9901.17	1.00311	1.00342
	11.22	8188.98	7.8723	239	258	331		9.54136	0.01828	0.01476	0.02732	0.07843		9902.98	1.00326	1.00385
	11.24	8188.89	7.8816	217	252	334		9.57204	0.01923	0.01502	0.01871	0.07758		9905.19	1.00371	1.00446
	11.26	8188.8	7.8908	225	212	320		9.60272	0.02044	0.01523	0.01198	0.07673		9907.03	1.00431	1.00478
	11.28	8191.76	7.9001	230	223	349		9.6334	0.02114	0.01531	0.01227	0.07585		9909.25	1.00485	1.00498
	11.3	8191.77	7.9093	234	222	346		9.66408	0.02092	0.01523	0.01919	0.07492		9912.2	1.00504	1.00494
	11.32	8191.79	7.9185	219	233	320		9.69476	0.01972	0.01496	0.0277	0.07389		9915.12	1.00509	1.00519
	11.34	8191.81	7.9278	243	217	314		9.72544	0.01781	0.01448	0.03601	0.07277		9918.16	1.00491	1.00516
	11.36	8191.85	7.937	243	203	330		9.75612	0.01588	0.01382	0.04348	0.07157		9921.34	1.00488	1.00526
	11.38	8191.89	7.9462	252	239	323		9.7868	0.01513	0.01299	0.0498	0.07031		9923.99	1.00412	1.00494
	11.4	8191.94	7.9555	240	241	321		9.81748	0.01668	0.01205	0.05478	0.06902		9927.2	1.0041	1.00471
	11.42	8192	7.9647	228	236	290		9.84816	0.02038	0.01108	0.05834	0.06773		9930.25	1.0039	1.00463
	11.44	8192.07	7.9739	208	205	330		9.87884	0.02523	0.01019	0.06047	0.06645		9933.23	1.0035	1.00454
	11.46	8192.14	7.9832	231	205	332		9.90952	0.0303	0.00953	0.06127	0.06521		9936.12	1.00313	1.00436
	11.48	8192.22	7.9924	236	214	316		9.9402	0.03492	0.00922	0.0609	0.06402		9939.17	1.00313	1.00411
	11.5	8192.31	8.0017	221	229	298		9.97088	0.03864	0.00931	0.05957	0.06293		9942.35	1.00273	1.00389
	11.52	8192.41	8.0109	235	238	262					--	--		9945.01	1.00177	1.00325
	11.54	8192.52	8.0201	222	208	320					--	--		9948.21	1.00159	1.0028
	11.56	8192.64	8.0294	222	251	284					--	--		9951.26	1.00088	1.00212
	11.58	8192.76	8.0386	238	235	312					--	--		9954.21	1.0002	1.00148
	11.6	8192.9	8.0478	216	224	286					--	--		9957.16	0.99945	1.00081
	11.62	8193.05	8.0571	220	217	261					--	--		9960.19	0.99943	1.00021
	11.64	8193.21	8.0663	228	221	287					--	--		9963.38	0.99943	0.99993
	11.66	8193.37	8.0755	214	224	301					--	--		9966.04	0.99825	0.99911
	11.68	8193.56	8.0848	265	233	269					--	--		9969.22	0.99789	0.99847
	11.7	8193.75	8.094	226	261	300					--	--		9972.29	0.9975	0.99789
	11.72	8193.96	8.1032	235	222	275					--	--		9975.12	0.9968	0.99744
	11.74	8194.18	8.1125	240	239	293					--	--		9978.21	0.99627	0.99705
	11.76	8194.42	8.1217	251	211	240					--	--		9981.22	0.99595	0.99686
	11.78	8194.68	8.131	211	246	285					--	--		9984.36	0.99604	0.99668
	11.8	8194.96	8.1402	246	258	273					--	--		9987.09	0.99561	0.99643
	11.82	8195.25	8.1494	246	227	276					--	--		9990.2	0.99559	0.9966
	11.84	8195.57	8.1587	232	240	272					--	--		9993.35	0.996	0.99693
	11.86	8195.91	8.1679	197	266	267					--	--		9996.03	0.9964	0.99692
	11.88	8195.68	8.1771	258	227	271					--	--		9999.24	0.99758	0.9977
	11.9	8196.09	8.1864	226	240	271					--	--		10002.3	0.9986	0.99832
	11.92	8196.53	8.1956	236	217	294					--	--		10005.2	0.99909	0.99896
	11.94	8197	8.2048	239	222	268					--	--		10008.2	0.99981	0.99982
	11.96	8197.51	8.2141	215	243	262					--	--		10011.2	1.00043	1.00056
	11.98	8198.05	8.2233	225	225	271					--	--		10014.4	1.00117	1.00111
	12	8198.65	8.2325	208	225	299					--	--		10017	1.00187	1.00169
	12.02	8199.29	8.2418	209	222	246					--	--		10020.2	1.00238	1.00217
	12.04	8199.98	8.251	232	242	267					--	--		10023.3	1.00288	1.00273
	12.06	8200.73	8.2603	249	259	290					--	--		10026	1.00275	1.0028
	12.08	8201.56	8.2695	222	267	291					--	--		10029.2	1.0029	1.00321
	12.1	8202.46	8.2787	253	215	272					--	--		10032.2	1.00319	1.00326
	12.12	8203.44	8.288	202	263	250					--	--		10035.2	1.00309	1.00304
	12.14	8204.52	8.2972	223	249	275					--	--		10038.1	1.00291	1.00297
	12.16	8205.72	8.3064	223	224	266					--	--		10041.2	1.00309	1.00289
	12.18	8207.04	8.3157	217	243	277					--	--		10044.3	1.00328	1.00278
	12.2	8208.5	8.3249	238	227	273					--	--		10047	1.00267	1.00235
	12.22	8210.13	8.3341	222	253	263					--	--		10050.2	1.00285	1.00209
	12.24	8211.95	8.3434	215	236	272					--	--		10053.3	1.00304	1.00201
	12.26	8214	8.3526	242	263	237					--	--		10056	1.0026	1.00164
	12.28	8216.31	8.3618	207	212	270					--	--		10059.2	1.00242	1.00137
	12.3	8218.93	8.3711	213	222	273					--	--		10063.1	1.0025	1.00113
	12.32	8221.91	8.3803	235	241	242					--	--		10067.1	1.00189	1.0008
	12.34	8225.34	8.3896	232	232	270					--	--		10071.2	1.00166	1.00054
	12.36	8229.28	8.3988	233	224	253					--	--		10075.2	1.00136	1.00034
	12.38	8233.87	8.408	226	236	270					--	--		10079.3	1.0011	1.00023
	12.4	8239.25	8.4173	240	232	254					--	--		10083.3	1.00097	1.00004
	12.42	8245.59	8.4265	241	281	260					--	--		10087.2	1.00075	0.99981
	12.44	8253.16	8.4357	215	240	258					--	--		10091	1.00026	0.9996
	12.46	8262.28	8.445	245	241	270					--	--		10094.9	1.0001	0.99941
	12.48	8273.41	8.4542	255	227	251					--	--		10099	0.99976	0.9992
	12.5	8287.15	8.4634	222	248	264					--	--		10103.1	0.99962	0.99893
	12.52	8304.41	8.4727	242	255	272					--	--		10107.1	0.99939	0.99888
	12.54	8326.44	8.4819	250	244	222					--	--		10111.1	0.99937	0.99882
	12.56	8355.17	8.4912	232	250	249					--	--		10115.1	0.99922	0.99875
	12.58	8393.59	8.5004	224	222	255					--	--		10119.1	0.99934	0.99868
	12.6	8446.83	8.5096	237	223	259					--	--		10123.2	0.99945	0.99859
	12.62	8524.62	8.5189	226	243	209					--	--		10127.3	0.99959	0.99866
	12.64	8646.32	8.5281	200	273	261					--	--		10131.2	0.99924	0.99872
	12.66	8848.45	8.5373	219	234	261					--	--		10135.1	0.99922	0.99875
	12.68	9188.91	8.5466	234	255	265					--	--		10138.9	0.99898	0.99877
	12.7	9734.72	8.5558	223	232	246					--	--		10142.9	0.99925	0.99888
	12.72	10497.9	8.565	218	272	244					--	--		10147	0.99939	0.99909
	12.74	11222.8	8.5743	246	256	249					--	--		10151.1	0.99951	0.99928
	12.76	11281.2	8.5835	255	276	260					--	--		10155.1	0.99967	0.9993
	12.78	10605.5	8.5927	241	245	243					--	--		10159.1	0.99971	0.99932
	12.8	9823.25	8.602	226	269	252					--	--		10163.1	1.00004	0.99951
	12.82	9247.12	8.6112	219	234	239					--	--		10167.2	1.00026	0.99965
	12.84	8883.53	8.6205	241	256	266					--	--		10171.2	1.00035	0.99975
	12.86	8667.08	8.6297	255	250	267					--	--		10175.1	1.00029	0.99971
	12.88	8537.41	8.6389	250	268	224					--	--		10178.9	1.00028	0.99973
	12.9	8455.29	8.6482	248	250	263					--	--		10182.9	1.00024	0.99972
	12.92	8399.54	8.6574	228	253	256					--	--		10186.9	1.00059	1.00001
	12.94	8359.54	8.6666	258	260	232					--	--		10191	1.00053	1.00015
	12.96	8329.75	8.6759	217	243	242					--	--		10195	1.00092	1.00028
	12.98	8306.97	8.6851	274	251	248					--	--		10199	1.00075	1.00034
	13	8289.18	8.6943	245	277	260					--	--		10203	1.00097	1.00047
	13.02	8275.03	8.7036	235	253	228					--	--		10207.1	1.00082	1.0006
	13.04	8263.61	8.7128	213	231	220					--	--		10211.2	1.00103	1.00054
	13.06	8254.25	8.722	230	265	228					--	--		10215.1	1.0008	1.00053
	13.08	8246.51	8.7313	240	248	226					--	--		10218.9	1.00051	1.00033
	13.1	8240.01	8.7405	235	253	280					--	--		10222.8	1.00037	1.00022
	13.12	8234.53	8.7498	258	243	263					--	--		10226.9	1.00065	1.00028
	13.14	8229.84	8.759	227	247	247					--	--		10231	1.00047	1.00007
	13.16	8225.82	8.7682	226	301	205					--	--		10235	1.00006	0.99988
	13.18	8222.33	8.7775	247	254	242					--	--		10239	0.9999	0.99967
	13.2	8219.3	8.7867	243	258	245					--	--		10243.1	0.99985	0.99965
	13.22	8216.63	8.7959	258	263	237					--	--		10247.1	0.99969	0.99954
	13.24	8214.29	8.8052	234	260	223					--	--		10251.1	0.9995	0.99946
	13.26	8212.21	8.8144	249	281	236					--	--		10254.8	0.99903	0.99926
	13.28	8210.83	8.8236	247	262	244					--	--		10258.8	0.99889	0.99919
	13.3	8209.19	8.8329	248	272	215					--	--		10263.8	0.99884	0.99911
	13.32	8207.72	8.8421	256	246	246					--	--		10269.1	0.99935	0.99915
	13.34	8206.39	8.8513	264	291	219					--	--		10274.1	0.99913	0.99919
	13.36	8205.2	8.8606	261	268	244					--	--		10279	0.99924	0.99915
	13.38	8204.12	8.8698	269	268	212					--	--		10284	0.99932	0.99919
	13.4	8203.14	8.8791	232	259	230					--	--		10288.9	0.99914	0.99919
	13.42	8202.25	8.8883	249	255	228					--	--		10293.9	0.99937	0.99937
	13.44	8201.43	8.8975	253	260	225					--	--		10298.9	0.99929	0.99953
	13.46	8200.69	8.9068	239	237	232					--	--		10303.8	0.99928	0.99972
	13.48	8200.01	8.916	242	249	236					--	--		10308.7	0.99911	0.99983
	13.5	8199.38	8.9252	251	280	236					--	--		10313.8	0.99938	0.99996
	13.52	8198.8	8.9345	253	288	217					--	--		10319	0.99968	1.00028
	13.54	8198.27	8.9437	260	249	235					--	--		10324.1	0.99989	1.00038
	13.56	8197.79	8.9529	235	292	241					--	--		10329	0.99988	1.0004
	13.58	8197.34	8.9622	229	276	221					--	--		10333.9	0.99996	1.00047
	13.6	8196.92	8.9714	241	253	231					--	--		10338.9	1.00006	1.00057
	13.62	8196.54	8.9807	254	265	244					--	--		10343.9	1.00004	1.00067
	13.64	8196.18	8.9899	224	304	245					--	--		10353.9	1.00007	1.00096
	13.66	8195.85	8.9991	241	264	217					--	--		10358.8	1.00006	1.00094
	13.68	8195.55	9.0084	226	269	223					--	--		10363.7	0.99996	1.00112
	13.7	8195.27	9.0176	244	299	231					--	--		10368.6	1.00006	1.00122
	13.72	8195.01	9.0268	248	294	224					--	--		10373.8	1.00091	1.00192
	13.74	8194.77	9.0361	253	286	216					--	--		10379	1.00061	1.00147
	13.76	8194.54	9.0453	237	275	204					--	--		10384	1.00065	1.00151
	13.78	8194.34	9.0545	246	263	223					--	--		10388.9	1.00072	1.0015
	13.8	8194.16	9.0638	224	275	223					--	--		10393.9	1.00069	1.00152
	13.82	8193.98	9.073	246	278	231					--	--		10398.8	1.0006	1.00162
	13.84	8193.83	9.0822	238	264	259					--	--		10403.8	1.00056	1.00164
	13.86	8193.69	9.0915	263	243	209					--	--		10408.8	1.00066	1.00175
	13.88	8193.56	9.1007	250	242	251					--	--		10413.8	1.0007	1.00177
	13.9	8193.45	9.11	248	267	230					--	--		10418.7	1.00083	1.00142
	13.92	8193.35	9.1192	246	271	215					--	--		10423.7	1.00079	1.00187
	13.94	8193.27	9.1284	228	252	222					--	--		10428.6	1.0007	1.00175
	13.96	8193.2	9.1377	236	271	243					--	--		10433.6	1.00092	1.0018
	13.98	8193.14	9.1469	248	308	221					--	--		10438.6	1.00114	1.00184
	14	8193.1	9.1561	236	278	252					--	--		10443.8	1.00145	1.002
	14.02	8193.08	9.1654	249	273	219					--	--		10448.9	1.00153	1.0021
	14.04	8193.06	9.1746	239	280	209					--	--		10453.9	1.00129	1.00211
	14.06	8193.07	9.1838	263	285	249					--	--		10458.9	1.00145	1.00227
	14.08	8193.09	9.1931	248	299	231					--	--
	14.1	8193.12	9.2023	237	283	213					--	--
	14.12	8193.18	9.2115	265	235	221					--	--
	14.14	8193.26	9.2208	269	280	233					--	--
	14.16	8193.36	9.23	239	284	237					--	--
	14.18	8193.49	9.2393	231	292	180					--	--
	14.2	8193.64	9.2485	260	254	220					--	--
	14.22	8193.83	9.2577	237	259	222					--	--
	14.24	8191.09	9.267	243	290	225					--	--
	14.26	8191.44	9.2762	266	286	208					--	--
	14.28	8191.83	9.2854	264	279	231					--	--
	14.3	8192.27	9.2947	261	285	232					--	--
	14.32	8192.78	9.3039	250	300	214					--	--
	14.34	8193.37	9.3131	238	288	235					--	--
	14.36	8194.05	9.3224	265	316	209					--	--
	14.38	8194.84	9.3316	274	283	228					--	--
	14.4	8195.78	9.3408	279	302	207					--	--
	14.42	8196.9	9.3501	242	285	217					--	--
	14.44	8198.25	9.3593	249	293	223					--	--
	14.46	8199.89	9.3686	260	306	219					--	--
	14.48	8201.91	9.3778	263	272	240					--	--
	14.5	8204.44	9.387	272	262	244					--	--
	14.52	8207.66	9.3963	282	277	226					--	--
	14.54	8211.85	9.4055	242	309	238					--	--
	14.56	8217.43	9.4147	258	293	228					--	--
	14.58	8225.11	9.424	223	313	264					--	--
	14.6	8236.25	9.4332	259	272	223					--	--
	14.62	8253.49	9.4424	258	317	226					--	--
	14.64	8281.95	9.4517	273	290	245					--	--
	14.66	8329.96	9.4609	247	278	209					--	--
	14.68	8407.8	9.4702	256	304	238					--	--
	14.7	8519.71	9.4794	266	301	211					--	--
	14.72	8635.58	9.4886	263	310	221					--	--
	14.74	8663.39	9.4979	260	292	206					--	--
	14.76	8571.24	9.5071	232	289	212					--	--
	14.78	8450.36	9.5163	241	291	233					--	--
	14.8	8357.99	9.5256	267	289	213					--	--
	14.82	8298.85	9.5348	264	289	242					--	--
	14.84	8263.5	9.544	237	287	241					--	--
	14.86	8242.41	9.5533	262	287	232					--	--
	14.88	8229.19	9.5625	271	284	227					--	--
	14.9	8220.29	9.5717	248	277	210					--	--
	14.92	8213.95	9.581	257	291	223					--	--
	14.94	8209.25	9.5902	238	301	238					--	--
	14.96	8205.67	9.5995	253	312	237					--	--
	14.98	8202.88	9.6087	259	265	226					--	--
	15	8200.67	9.6179	256	294	217					--	--
	15.02	8198.88	9.6272	235	345	219					--	--
	15.04	8199.27	9.6364	266	342	211					--	--
	15.06	8198.11	9.6456	295	310	213					--	--
	15.08	8197.16	9.6549	262	305	200					--	--
	15.1	8196.36	9.6641	252	325	200					--	--
	15.12	8195.7	9.6733	271	302	224					--	--
	15.14	8195.14	9.6826	254	323	202					--	--
	15.16	8194.66	9.6918	239	314	222					--	--
	15.18	8194.26	9.701	257	328	223					--	--
	15.2	8193.92	9.7103	268	300	229					--	--
	15.22	8193.63	9.7195	262	346	205					--	--
	15.24	8193.39	9.7288	252	314	212					--	--
	15.26	8193.19	9.738	261	338	210					--	--
	15.28	8193.02	9.7472	253	344	225					--	--
	15.3	8192.88	9.7565	271	336	206					--	--
	15.32	8192.77	9.7657	254	349	242					--	--
	15.34	8192.68	9.7749	274	318	212					--	--
	15.36	8192.62	9.7842	298	338	217					--	--
	15.38	8192.57	9.7934	257	307	216					--	--
	15.4	8192.55	9.8026	242	348	211					--	--
	15.42	8192.55	9.8119	285	369	199					--	--
	15.44	8192.56	9.8211	291	297	220					--	--
	15.46	8192.59	9.8303	265	295	239					--	--
	15.48	8192.64	9.8396	243	361	231					--	--
	15.5	8192.7	9.8488	311	360	241					--	--
	15.52	8192.78	9.8581	299	279	209					--	--
	15.54	8192.88	9.8673	283	356	249					--	--
	15.56	8192.99	9.8765	285	368	222					--	--
	15.58	8193.13	9.8858	272	298	220					--	--
	15.6	8193.28	9.895	288	325	245					--	--
	15.62	8193.45	9.9042	271	340	227					--	--
	15.64	8193.64	9.9135	277	357	259					--	--
	15.66	8193.85	9.9227	259	302	249					--	--
	15.68	8194.08	9.9319	287	335	229					--	--
	15.7	8194.34	9.9412	271	357	241					--	--
	15.72	8194.63	9.9504	265	323	285					--	--
	15.74	8194.94	9.9597	290	336	240					--	--
	15.76	8195.29	9.9689	251	341	240					--	--
	15.78	8195.67	9.9781	280	319	261					--	--
	15.8	8196.09	9.9874	259	321	274					--	--
	15.82	8196.55	9.9966	269	311	271					--	--
	15.84	8197.07	10.0058	272	326	274					--	--
	15.86	8197.63	10.0151	273	340	298					--	--
	15.88	8198.26	10.0243	314	356	313					--	--
	15.9	8198.95	10.0335	295	328	326					--	--
	15.92	8199.73	10.0428	267	344	301					--	--
	15.94	8200.59	10.052	272	366	329					--	--
	15.96	8201.56	10.0612	268	330	340					--	--
	15.98	8202.65	10.0705	280	314	367					--	--
	16	8203.87	10.0797	264	353	355					--	--
	16.02	8205.26	10.089	262	342	379					--	--
	16.04	8206.84	10.0982	275	362	404					--	--
	16.06	8208.65	10.1074	260	363	446					--	--
	16.08	8210.73	10.1167	259	367	443					--	--
	16.1	8213.14	10.1259	273	334	482					--	--
	16.12	8215.96	10.1351	296	345	462					--	--
	16.14	8219.26	10.1444	281	324	515					--	--
	16.16	8223.18	10.1536	273	346	541					--	--
	16.18	8227.87	10.1628	261	317	564					--	--
	16.2	8233.09	10.1721	314	329	591					--	--
	16.22	8240.06	10.1813	240	326	648					--	--
	16.24	8248.71	10.1905	278	329	705					--	--
	16.26	8259.63	10.1998	279	366	691					--	--
	16.28	8273.67	10.209	326	355	790					--	--
	16.3	8292.12	10.2183	300	330	808					--	--
	16.32	8317.05	10.2275	297	346	950					--	--
	16.34	8352.12	10.2367	279	392	952					--	--
	16.36	8404.47	10.246	271	348	1047					--	--
	16.38	8488.25	10.2552	292	390	1103					--	--
	16.4	8628.94	10.2644	275	329	1197					--	--
	16.42	8863.81	10.2737	290	378	1392					--	--
	16.44	9228.34	10.2829	263	353	1456					--	--
	16.46	9697.43	10.2921	299	402	1728					--	--
	16.48	10034.4	10.3014	305	360	1809					--	--
	16.5	9897.95	10.3106	299	348	1982					--	--
	16.52	9443.59	10.3198	292	365	2167					--	--
	16.54	9018.14	10.3291	303	338	2407					--	--
	16.56	8725.26	10.3383	273	368	2689					--	--
	16.58	8545.35	10.3476	280	391	3057					--	--
	16.6	8440.55	10.3568	281	373	3369					--	--
	16.62	8375.82	10.366	297	357	3702					--	--
	16.64	8333.88	10.3753	282	394	3965					--	--
	16.66	8304.84	10.3845	258	384	4256					--	--
	16.68	8283.73	10.3937	316	378	4714					--	--
	16.7	8267.87	10.403	291	401	4676					--	--
	16.72	8255.67	10.4122	305	392	4699					--	--
	16.74	8246.09	10.4214	354	402	4704					--	--
	16.76	8238.46	10.4307	299	385	4481					--	--
	16.78	8232.28	10.4399	279	397	4041					--	--
	16.8	8227.21	10.4492	291	400	3718					--	--
	16.82	8223.02	10.4584	306	406	3258					--	--
	16.84	8219.51	10.4676	299	402	2672
	16.86	8216.55	10.4769	318	371	2216
	16.88	8214.03	10.4861	269	417	1763
	16.9	8211.88	10.4953	307	376	1345
	16.92	8210.04	10.5046	290	402	1035
	16.94	8208.44	10.5138	307	399	791
	16.96	8207.06	10.523	281	387	697
	16.98	8205.85	10.5323	298	395	619
	17	8204.81	10.5415	317	439	504
	17.02	8203.89	10.5507	289	393	464
	17.04	8203.1	10.56	334	396	411
	17.06	8202.41	10.5692	268	427	397
	17.08	8201.8	10.5785	298	419	427
	17.1	8201.28	10.5877	308	420	335
	17.12	8200.84	10.5969	327	393	345
	17.14	8200.46	10.6062	297	420	327
	17.16	8200.14	10.6154	331	403	332
	17.18	8199.88	10.6246	324	396	337
	17.2	8199.67	10.6339	323	414	305
	17.22	8199.52	10.6431	320	419	341
	17.24	8199.41	10.6523	348	422	303
	17.26	8199.35	10.6616	304	388	311
	17.28	8199.34	10.6708	314	435	286
	17.3	8199.37	10.68	361	417	286
	17.32	8199.45	10.6893	291	410	254
	17.34	8199.58	10.6985	343	433	264
	17.36	8199.76	10.7078	348	378	280
	17.38	8199.99	10.717	334	393	266
	17.4	8200.27	10.7262	356	415	269
	17.42	8200.62	10.7355	371	425	263
	17.44	8201.02	10.7447	322	425	299
	17.46	8201.5	10.7539	327	435	279
	17.48	8202.05	10.7632	342	431	260
	17.5	8202.69	10.7724	365	428	268
	17.52	8203.42	10.7816	325	393	273
	17.54	8204.26	10.7909	338	421	241
	17.56	8205.22	10.8001	320	398	278
	17.58	8206.32	10.8093	351	416	236
	17.6	8207.59	10.8186	310	411	244
	17.62	8209.04	10.8278	321	415	229
	17.64	8210.72	10.8371	324	441	259
	17.66	8212.67	10.8463	321	471	244
	17.68	8214.94	10.8555	290	427	243
	17.7	8217.59	10.8648	315	426	253
	17.72	8220.72	10.874	323	439	280
	17.74	8224.44	10.8832	300	420	254
	17.76	8228.89	10.8925	321	420	248
	17.78	8234.27	10.9017	304	430	251
	17.8	8240.86	10.9109	304	440	222
	17.82	8249.03	10.9202	294	456	260
	17.84	8259.3	10.9294	309	471	218
	17.86	8272.45	10.9387	307	451	237
	17.88	8289.63	10.9479	320	448	228
	17.9	8312.64	10.9571	351	466	239
	17.92	8344.61	10.9664	310	454	258
	17.94	8391.42	10.9756	321	414	237
	17.96	8463.09	10.9848	324	443	226
	17.98	8585.29	10.9941	321	438	238
	18	8791.02	11.0033	290	443	229
	18.02	9119.94	11.0125	315	476	217
	18.04	9576.78	11.0218	323	428	220
	18.06	10001.9	11.031	300	452	247
	18.08	10020	11.0402	321	454	237
	18.1	9610.39	11.0495	304	492	250
	18.12	9147.66	11.0587	304	492	268
	18.14	8809.36	11.068	294	456	237
	18.16	8596.49	11.0772	309	465	240
	18.18	8469.87	11.0864	398	493	229
	18.2	8393.93	11.0957	389	467	241
	18.22	8345.74	11.1049	392	491	244
	18.24	8312.96	11.1141	378	458	254
	18.26	8289.41	11.1234	399	480	248
	18.28	8271.86	11.1326	402	466	214
	18.3	8258.43	11.1418	407	447	217
	18.32	8247.94	11.1511	350	518	241
	18.34	8239.6	11.1603	371	460	242
	18.36	8232.87	11.1695	360	485	249
	18.38	8227.35	11.1788	362	516	225
	18.4	8222.79	11.188	444	465	232
	18.42	8218.97	11.1973	411	464	211
	18.44	8215.74	11.2065	407	493	265
	18.46	8212.99	11.2157	424	475	230
	18.48	8210.63	11.225	398	492	213
	18.5	8208.59	11.2342	444	490	229
	18.52	8206.81	11.2434	411	508	236
	18.54	8205.26	11.2527	407	471	230
	18.56	8203.9	11.2619	424	513	264
	18.58	8202.69	11.2711	409	483	252
	18.6	8201.63	11.2804	407	483	219
	18.62	8200.68	11.2896	398	469	235
	18.64	8199.84	11.2988	389	501	270
	18.66	8199.08	11.3081	392	520	240
	18.68	8198.41	11.3173	378	529	231
	18.7	8197.8	11.3266	399	507	252
	18.72	8197.25	11.3358	402	528	249
	18.74	8196.77	11.345	372	495	238
	18.76	8196.33	11.3543	385	522	232
	18.78	8195.93	11.3635	326	522	218
	18.8	8195.58	11.3727	407	557	232
	18.82	8195.26	11.382	350	518	257
	18.84	8194.98	11.3912	371	555	224
	18.86	8194.74	11.4004	360	499	238
	18.88	8194.52	11.4097	362	516	244
	18.9	8194.34	11.4189	400	516	240
	18.92	8194.18	11.4282	395	503	255
	18.94	8194.05	11.4374	380	494	216
	18.96	8193.96	11.4466	398	511	239
	18.98	8193.89	11.4559	382	512	236
	19	8193.85	11.4651	371	549	274
	19.02	8193.84	11.4743	365	533	256
	19.04	8193.87	11.4836	330	528	259
	19.06	8193.93	11.4928	370	506	269
	19.08	8194.03	11.502	351	529	293
	19.1	8194.18	11.5113	351	517	269
	19.12	8194.38	11.5205	362	489	228
	19.14	8194.63	11.5297	367	516	273
	19.16	8194.96	11.539	348	563	277
	19.18	8195.37	11.5482	348	533	278
	19.2	8195.89	11.5575	358	547	225
	19.22	8196.53	11.5667	355	518	260
	19.24	8197.32	11.5759	370	543	256
	19.26	8198.32	11.5852	346	526	236
	19.28	8199.58	11.5944	376	539	245
	19.3	8201.19	11.6036	382	516	216
	19.32	8203.27	11.6129	389	509	213
	19.34	8206	11.6221	382	588	213
	19.36	8209.69	11.6313	373	566	244
	19.38	8214.81	11.6406	361	529	220
	19.4	8222.32	11.6498	369	541	251
	19.42	8234.07	11.659	364	559	240
	19.44	8253.59	11.6683	341	523	217
	19.46	8286.53	11.6775	380	607	227
	19.48	8339.57	11.6868	355	549	216
	19.5	8414.46	11.696	330	611	232
	19.52	8487.71	11.7052	356	628	229
	19.54	8497.45	11.7145	365	554	199
	19.56	8430.61	11.7237	366	567	236
	19.58	8352.48	11.7329	367	587	258
	19.6	8294.29	11.7422	365	575	218
	19.62	8257.41	11.7514	361	566	232
	19.64	8235.42	11.7606	397	581	228
	19.66	8222.27	11.7699	362	558	208
	19.68	8213.97	11.7791	382	564	231
	19.7	8208.35	11.7883	354	564	223
	19.72	8204.33	11.7976	351	612	230
	19.74	8201.34	11.8068	366	562	206
	19.76	8199.05	11.8161	381	622	225
	19.78	8197.27	11.8253	355	539	197
	19.8	8195.85	11.8345	335	559	219
	19.82	8194.71	11.8438	375	597	245
	19.84	8193.78	11.853	381	602	232
	19.86	8193	11.8622	349	596	214
	19.88	8192.35	11.8715	378	584	251
	19.9	8191.81	11.8807	377	562	233
	19.92	8191.34	11.8899	367	602	228
	19.94	8190.94	11.8992	396	610	242
	19.96	8190.59	11.9084	406	597	208
	19.98	8190.29	11.9177	388	593	227
	20	8190.02	11.9269	409	621	219
	20.02	8189.79	11.9361	379	586	233
	20.04	8189.59	11.9454	366	595	233
	20.06	8189.4	11.9546	382	592	239
	20.08	8189.24	11.9638	420	592	250
	20.1	8189.09	11.9731	394	598	247
	20.12	8188.96	11.9823	374	637	221
	20.14	8188.84	11.9915	394	547	227
	20.16	8188.74	12.0008	373	624	248
	20.18	8188.64	12.01	356	602	253
	20.2	8188.55	12.0192	415	587	245
	20.22	8188.47	12.0285	382	629	239
	20.24	8188.4	12.0377	370	583	242
	20.26	8188.33	12.047	372	631	242
	20.28	8188.27	12.0562	401	616	249
	20.3	8188.21	12.0654	426	644	234
	20.32	8188.16	12.0747	394	607	247
	20.34	8188.12	12.0839	391	650	240
	20.36	8188.07	12.0931	389	627	258
	20.38	8188.03	12.1024	416	653	214
	20.4	8188	12.1116	373	625	241
	20.42	8187.97	12.1208	438	658	233
	20.44	8187.94	12.1301	395	633	214
	20.46	8187.92	12.1393	401	624	225
	20.48	8187.89	12.1485	392	701	251
	20.5	8187.88	12.1578	404	640	242
	20.52	8187.86	12.167	360	647	250
	20.54	8187.85	12.1763	428	631	264
	20.56	8187.85	12.1855	356	619	234
	20.58	8187.85	12.1947	391	623	264
	20.6	8187.85	12.204	415	611	258
	20.62	8187.86	12.2132	407	728	241
	20.64	8187.89	12.2224	421	629	255
	20.66	8187.92	12.2317	448	692	285
	20.68	8187.96	12.2409	426	679	237
	20.7	8188.03	12.2501	433	676	261
	20.72	8188.13	12.2594	433	664	289
	20.74	8188.73	12.2686	385	687	287
	20.76	8188.95	12.2778	393	668	291
	20.78	8189.29	12.2871	416	695	279
	20.8	8189.85	12.2963	433	668	286
	20.82	8190.81	12.3056	421	654	299
	20.84	8192.36	12.3148	389	679	355
	20.86	8194.61	12.324	440	681	317
	20.88	8197.03	12.3333	425	679	343
	20.9	8197.78	12.3425	439	699	370
	20.92	8196.02	12.3517	410	710	355
	20.94	8193.54	12.361	413	721	385
	20.96	8191.61	12.3702	420	736	401
	20.98	8190.38	12.3794	457	688	389
	21	8189.65	12.3887	401	706	412
	21.02	8188.92	12.3979	442	701	404
	21.04	8188.67	12.4072	447	763	457
	21.06	8188.51	12.4164	437	710	437
	21.08	8188.4	12.4256	437	711	464
	21.1	8188.34	12.4349	450	737	492
	21.12	8188.29	12.4441	459	694	527
	21.14	8188.27	12.4533	455	634	541
	21.16	8188.26	12.4626	478	761	579
	21.18	8188.26	12.4718	421	780	612
	21.2	8188.27	12.481	436	698	650
	21.22	8188.28	12.4903	443	748	682
	21.24	8188.31	12.4995	406	706	724
	21.26	8188.34	12.5087	456	700	844
	21.28	8188.37	12.518	451	777	858
	21.3	8188.41	12.5272	429	756	919
	21.32	8188.46	12.5365	446	792	1053
	21.34	8188.51	12.5457	422	711	1097
	21.36	8188.57	12.5549	478	786	1193
	21.38	8188.64	12.5642	466	748	1301
	21.4	8188.71	12.5734	453	736	1421
	21.42	8188.79	12.5826	414	754	1652
	21.44	8188.87	12.5919	441	723	1696
	21.46	8188.96	12.6011	436	775	1967
	21.48	8189.07	12.6103	415	736	2121
	21.5	8189.18	12.6196	493	739	2423
	21.52	8189.3	12.6288	445	775	2762
	21.54	8189.44	12.638	501	758	3046
	21.56	8189.59	12.6473	432	795	3595
	21.58	8189.75	12.6565	446	750	3925
	21.6	8189.94	12.6658	461	736	4295
	21.62	8190.14	12.675	446	763	5057
	21.64	8190.37	12.6842	477	787	5666
	21.66	8190.62	12.6935	475	704	6342
	21.68	8190.9	12.7027	448	810	7093
	21.7	8191.22	12.7119	481	766	7914
	21.72	8191.59	12.7212	516	836	8677
	21.74	8192	12.7304	492	828	9391
	21.76	8192.47	12.7396	480	789	9683
	21.78	8193.02	12.7489	461	796	9779
	21.8	8193.65	12.7581	502	791	9769
	21.82	8194.39	12.7673	488	813	9602
	21.84	8195.26	12.7766	472	791	8635
	21.86	8196.29	12.7858	488	840	8094
	21.88	8197.53	12.7951	485	803	7090
	21.9	8199.04	12.8043	489	817	6153
	21.92	8200.89	12.8135	502	754	5028
	21.94	8203.26	12.8228	507	786	4136
	21.96	8206.2	12.832	451	779	3137
	21.98	8209.99	12.8412	463	827	2442
	22	8215.02	12.8505	472	795	1910
	22.02	8221.88	12.8597	479	780	1473
	22.04	8231.69	12.8689	487	758	1184
	22.06	8246.66	12.8782	499	785	1026
	22.08	8271.06	12.8874	518	811	853
	22.1	8312.24	12.8967	505	804	747
	22.12	8379.98	12.9059	490	854	723
	22.14	8481	12.9151	467	802	657
	22.16	8597.47	12.9244	522	847	635
	22.18	8650.89	12.9336	518	804	573
	22.2	8582.06	12.9428	448	799	525
	22.22	8464.57	12.9521	449	780	483
	22.24	8368.25	12.9613	479	820	522
	22.26	8304.94	12.9705	476	913	475
	22.28	8266.75	12.9798	452	834	433
	22.3	8244.08	12.989	495	834	414
	22.32	8230.07	12.9982	466	839	423
	22.34	8220.78	13.0075	482	860	454
	22.36	8214.23	13.0167	507	793	371
	22.38	8209.42	13.026	488	860	368
	22.4	8205.78	13.0352	494	826	357
	22.42	8202.95	13.0444	515	847	405
	22.44	8200.72	13.0537	504	849	369
	22.46	8198.93	13.0629	479	840	354
	22.48	8197.47	13.0721	545	815	363
	22.5	8196.27	13.0814	473	907	339
	22.52	8195.26	13.0906	519	868	356
	22.54	8194.42	13.0998	519	758	362
	22.56	8193.71	13.1091	487	877	334
	22.58	8193.1	13.1183	524	907	362
	22.6	8192.57	13.1275	534	830	341
	22.62	8192.12	13.1368	520	853	287
	22.64	8191.72	13.146	502	860	317
	22.66	8191.38	13.1553	505	850	337
	22.68	8191.07	13.1645	504	848	329
	22.7	8190.81	13.1737	516	846	321
	22.72	8190.57	13.183	496	847	312
	22.74	8190.36	13.1922	495	844	311
	22.76	8190.18	13.2014	478	850	320
	22.78	8190.02	13.2107	476	840	326
	22.8	8189.87	13.2199	474	844	323
	22.82	8189.75	13.2291	558	883	315
	22.84	8189.64	13.2384	513	895	313
	22.86	8189.54	13.2476	493	822	259
	22.88	8189.46	13.2568	525	890	278
	22.9	8189.39	13.2661	543	892	311
	22.92	8189.34	13.2753	520	894	300
	22.94	8189.3	13.2846	538	959	325
	22.96	8189.27	13.2938	495	861	292
	22.98	8189.26	13.303	508	876	308
	23	8189.26	13.3123	534	900	313
	23.02	8189.28	13.3215	544	871	293
	23.04	8189.32	13.3307	497	848	307
	23.06	8189.38	13.34	508	869	283
	23.08	8189.47	13.3492	477	860	319
	23.1	8190.22	13.3584	538	896	319
	23.12	8190.4	13.3677	510	851	284
	23.14	8190.62	13.3769	527	921	311
	23.16	8190.92	13.3862	548	876	272
	23.18	8191.3	13.3954	526	884	315
	23.2	8191.81	13.4046	490	965	256
	23.22	8192.49	13.4139	500	918	271
	23.24	8193.44	13.4231	575	927	265
	23.26	8194.82	13.4323	509	915	285
	23.28	8196.96	13.4416	531	878	260
	23.3	8200.48	13.4508	525	937	304
	23.32	8206.44	13.46	493	896	303
	23.34	8216.11	13.4693	523	891	285
	23.36	8230.1	13.4785	484	856	279
	23.38	8244.84	13.4877	528	936	282
	23.4	8248.86	13.497	532	942	283
	23.42	8237.59	13.5062	564	901	266
	23.44	8222.34	13.5155	517	888	302
	23.46	8210.58	13.5247	514	903	253
	23.48	8203.05	13.5339	519	895	280
	23.5	8198.55	13.5432	537	943	312
	23.52	8195.88	13.5524	486	899	281
	23.54	8194.23	13.5616	507	875	269
	23.56	8193.13	13.5709	519	868	311
	23.58	8192.37	13.5801	503	869	277
	23.6	8191.82	13.5893	528	904	301
	23.62	8191.41	13.5986	509	860	294
	23.64	8190.67	13.6078	576	919	253
	23.66	8190.46	13.617	539	918	296
	23.68	8190.31	13.6263	508	904	296
	23.7	8190.21	13.6355	586	978	265
	23.72	8190.15	13.6448	528	917	286
	23.74	8190.11	13.654	557	915	286
	23.76	8190.11	13.6632	518	915	272
	23.78	8190.13	13.6725	556	930	291
	23.8	8190.17	13.6817	513	910	318
	23.82	8190.23	13.6909	517	881	277
	23.84	8190.31	13.7002	522	925	305
	23.86	8190.41	13.7094	536	960	274
	23.88	8190.53	13.7186	545	924	283
	23.9	8190.68	13.7279	539	880	281
	23.92	8190.84	13.7371	512	937	279
	23.94	8191.03	13.7463	537	881	276
	23.96	8191.24	13.7556	568	924	275
	23.98	8191.48	13.7648	588	937	252
	24	8191.75	13.7741	510	998	270
	24.02	8192.06	13.7833	548	910	274
	24.04	8192.41	13.7925	561	878	266
	24.06	8192.81	13.8018	560	890	293
	24.08	8193.26	13.811	500	943	270
	24.1	8193.77	13.8202	593	982	285
	24.12	8194.36	13.8295	527	934	269
	24.14	8195.04	13.8387	547	913	272
	24.16	8195.82	13.8479	553	981	277
	24.18	8196.73	13.8572	510	930	264
	24.2	8197.8	13.8664	542	958	273
	24.22	8199.39	13.8757	601	958	285
	24.24	8200.9	13.8849	562	898	295
	24.26	8202.73	13.8941	519	960	280
	24.28	8204.95	13.9034	555	992	258
	24.3	8207.69	13.9126	548	963	261
	24.32	8211.13	13.9218	588	936	301
	24.34	8215.51	13.9311	545	949	274
	24.36	8221.19	13.9403	509	908	282
	24.38	8228.77	13.9495	528	908	255
	24.4	8239.21	13.9588	584	873	280
	24.42	8254.33	13.968	544	911	265
	24.44	8277.77	13.9772	541	879	261
	24.46	8316.45	13.9865	595	943	267
	24.48	8381.7	13.9957	546	929	277
	24.5	8487.43	14.005	553	963	263
	24.52	8639.22	14.0142	581	962	271
	24.54	8795.75	14.0234	575	946	273
	24.56	8832.13	14.0327	589	865	282
	24.58	8706.6	14.0419	540	964	261
	24.6	8543.11	14.0511	558	937	277
	24.62	8418.42	14.0604	580	913	272
	24.64	8338.67	14.0696	579	939	281
	24.66	8291.02	14.0788	532	931	261
	24.68	8262.6	14.0881	575	909	269
	24.7	8244.78	14.0973	551	962	297
	24.72	8232.8	14.1065	584	910	283
	24.74	8224.27	14.1158	576	939	305
	24.76	8217.95	14.125	533	944	262
	24.78	8213.15	14.1343	516	893	275
	24.8	8209.41	14.1435	576	956	273
	24.82	8206.46	14.1527	573	930	271
	24.84	8204.1	14.162	588	938	283
	24.86	8202.12	14.1712	589	956	275
	24.88	8200.54	14.1804	541	915	268
	24.9	8199.23	14.1897	537	924	301
	24.92	8198.14	14.1989	554	919	257
	24.94	8197.23	14.2081	563	849	299
	24.96	8196.46	14.2174	569	939	309
	24.98	8195.81	14.2266	561	918	267
	25	8195.26	14.2359	577	946	309
	25.02	8194.8	14.2451	583	925	303
	25.04	8194.41	14.2543	571	962	301
	25.06	8194.09	14.2636	590	944	296
	25.08	8193.84	14.2728	497	967	298
	25.1	8193.63	14.282	575	962	293
	25.12	8193.48	14.2913	566	1000	298
	25.14	8193.37	14.3005	581	870	273
	25.16	8193.31	14.3097	545	893	300
	25.18	8193.3	14.319	545	970	312
	25.2	8193.34	14.3282	563	923	282
	25.22	8193.43	14.3374	577	891	296
	25.24	8193.58	14.3467	566	970	311
	25.26	8194.55	14.3559	574	904	286
	25.28	8194.85	14.3652	562	974	324
	25.3	8195.23	14.3744	494	946	302
	25.32	8195.71	14.3836	584	905	345
	25.34	8196.31	14.3929	583	943	295
	25.36	8197.05	14.4021	562	929	316
	25.38	8197.98	14.4113	556	920	309
	25.4	8199.13	14.4206	515	899	337
	25.42	8200.6	14.4298	556	924	363
	25.44	8202.46	14.439	565	942	343
	25.46	8204.89	14.4483	550	936	340
	25.48	8208.1	14.4575	519	833	369
	25.5	8212.45	14.4667	598	931	391
	25.52	8218.62	14.476	570	930	399
	25.54	8227.85	14.4852	523	930	436
	25.56	8242.68	14.4945	578	934	435
	25.58	8267.63	14.5037	551	890	426
	25.6	8309.22	14.5129	544	928	456
	25.62	8373.53	14.5222	527	925	451
	25.64	8455.42	14.5314	516	891	497
	25.66	8512.04	14.5406	475	900	532
	25.68	8485.32	14.5499	550	900	521
	25.7	8405.58	14.5591	561	917	641
	25.72	8332.22	14.5683	529	959	680
	25.74	8282.04	14.5776	494	882	723
	25.76	8251.3	14.5868	552	913	776
	25.78	8233.11	14.596	535	958	829
	25.8	8222.05	14.6053	504	907	912
	25.82	8214.9	14.6145	480	907	999
	25.84	8209.95	14.6238	566	911	1151
	25.86	8206.37	14.633	487	907	1328
	25.88	8203.71	14.6422	551	838	1387
	25.9	8201.68	14.6515	515	878	1599
	25.92	8200.11	14.6607	489	849	1817
	25.94	8198.88	14.6699	523	900	1996
	25.96	8197.92	14.6792	514	859	2307
	25.98	8197.16	14.6884	571	898	2533
	26	8196.56	14.6976	530	907	2724
	26.02	8195.47	14.7069	514	910	2969
	26.04	8195.13	14.7161	516	878	3020
	26.06	8194.88	14.7254	521	850	3107
	26.08	8194.72	14.7346	531	844	3217
	26.1	8194.63	14.7438	496	863	3172
	26.12	8194.6	14.7531	489	888	2903
	26.14	8194.64	14.7623	483	876	2648
	26.16	8194.74	14.7715	515	862	2356
	26.18	8194.91	14.7808	507	835	2058
	26.2	8195.13	14.79	546	915	1793
	26.22	8195.43	14.7992	533	887	1462
	26.24	8195.79	14.8085	526	879	1174
	26.26	8196.24	14.8177	504	888	918
	26.28	8196.78	14.8269	526	849	796
	26.3	8197.41	14.8362	476	836	691
	26.32	8198.17	14.8454	515	846	605
	26.34	8199.07	14.8547	500	834	530
	26.36	8200.14	14.8639	501	868	433
	26.38	8201.4	14.8731	494	879	470
	26.4	8202.92	14.8824	495	899	411
	26.42	8204.75	14.8916	483	789	373
	26.44	8206.98	14.9008	517	871	396
	26.46	8209.71	14.9101	514	803	371
	26.48	8213.1	14.9193	529	897	345
	26.5	8217.38	14.9285	503	891	345
	26.52	8222.86	14.9378	490	893	347
	26.54	8230.02	14.947	471	816	340
	26.56	8239.61	14.9562	523	849	362
	26.58	8252.94	14.9655	526	847	296
	26.6	8272.45	14.9747	499	882	328
	26.62	8303.03	14.984	509	792	306
	26.64	8353.88	14.9932	520	819	301
	26.66	8439.53	15.0024	522	831	278
	26.68	8576.66	15.0117	515	827	287
	26.7	8767.76	15.0209	462	821	294
	26.72	8947.33	15.0301	469	800	294
	26.74	8958.28	15.0394	509	834	279
	26.76	8787.9	15.0486	494	810	286
	26.78	8593.18	15.0578	515	811	288
	26.8	8450.31	15.0671	488	836	297
	26.82	8360.27	15.0763	511	840	269
	26.84	8306.69	15.0855	529	832	263
	26.86	8274.56	15.0948	485	828	279
	26.88	8254.19	15.104	499	819	257
	26.9	8240.34	15.1133	480	817	270
	26.92	8230.39	15.1225	482	805	268
	26.94	8222.98	15.1317	486	817	265
	26.96	8217.3	15.141	499	858	266
	26.98	8212.87	15.1502	495	824	312
	27	8209.34	15.1594	463	844	280
	27.02	8206.48	15.1687	470	832	293
	27.04	8204.15	15.1779	484	805	244
	27.06	8202.21	15.1871	488	797	252
	27.08	8200.58	15.1964	470	799	271
	27.1	8199.21	15.2056	495	826	297
	27.12	8198.03	15.2149	483	853	273
	27.14	8196.71	15.2241	462	810	279
	27.16	8195.85	15.2333	488	771	253
	27.18	8195.09	15.2426	499	768	271
	27.2	8194.43	15.2518	492	797	256
	27.22	8193.84	15.261	471	802	264
	27.24	8193.32	15.2703	487	813	242
	27.26	8192.86	15.2795	436	818	255
	27.28	8192.45	15.2887	446	793	262
	27.3	8192.17	15.298	503	733	262
	27.32	8191.83	15.3072	483	794	261
	27.34	8191.54	15.3164	508	767	259
	27.36	8191.27	15.3257	456	764	254
	27.38	8191.02	15.3349	442	769	247
	27.4	8190.8	15.3442	511	803	269
	27.42	8190.59	15.3534	449	806	254
	27.44	8190.4	15.3626	477	759	259
	27.46	8190.23	15.3719	460	763	267
	27.48	8190.07	15.3811	482	795	254
	27.5	8189.93	15.3903	500	792	299
	27.52	8189.8	15.3996	472	769	284
	27.54	8189.67	15.4088	492	769	276
	27.56	8189.56	15.418	494	778	251
	27.58	8189.45	15.4273	481	773	241
	27.6	8189.35	15.4365	458	755	289
	27.62	8189.26	15.4457	481	744	264
	27.64	8189.18	15.455	463	784	247
	27.66	8189.1	15.4642	446	758	266
	27.68	8189.02	15.4735	473	698	260
	27.7	8188.96	15.4827	441	754	253
	27.72	8188.89	15.4919	496	761	267
	27.74	8188.83	15.5012	439	710	271
	27.76	8188.78	15.5104	457	771	278
	27.78	8188.73	15.5196	462	745	263
	27.8	8188.68	15.5289	448	780	241
	27.82	8188.64	15.5381	439	784	276
	27.84	8188.6	15.5473	463	715	266
	27.86	8188.56	15.5566	432	699	260
	27.88	8188.53	15.5658	481	696	262
	27.9	8188.5	15.575	451	727	294
	27.92	8188.47	15.5843	453	688	252
	27.94	8188.44	15.5935	436	714	275
	27.96	8188.42	15.6028	465	756	251
	27.98	8188.4	15.612	448	748	269
	28	8188.38	15.6212	488	693	251
	28.02	8188.37	15.6305	490	749	270
	28.04	8188.36	15.6397	440	696	273
	28.06	8188.35	15.6489	444	724	255
	28.08	8188.34	15.6582	409	713	273
	28.1	8188.34	15.6674	429	760	257
	28.12	8188.34	15.6766	440	742	218
	28.14	8188.35	15.6859	428	706	278
	28.16	8188.36	15.6951	435	694	282
	28.18	8188.37	15.7044	442	730	306
	28.2	8188.39	15.7136	465	712	267
	28.22	8187.67	15.7228	393	667	252
	28.24	8187.72	15.7321	483	707	249
	28.26	8187.77	15.7413	414	710	253
	28.28	8188.47	15.7505	398	756	269
	28.3	8188.56	15.7598	452	698	292
	28.32	8188.65	15.769	421	704	265
	28.34	8188.76	15.7782	397	716	245
	28.36	8188.89	15.7875	439	726	280
	28.38	8189.03	15.7967	404	694	287
	28.4	8189.2	15.8059	443	679	236
	28.42	8189.39	15.8152	429	658	263
	28.44	8189.61	15.8244	425	755	254
	28.46	8189.87	15.8337	431	684	296
	28.48	8190.19	15.8429	424	703	294
	28.5	8190.58	15.8521	476	653	300
	28.52	8191.06	15.8614	423	685	271
	28.54	8191.66	15.8706	396	699	309
	28.56	8192.43	15.8798	376	769	280
	28.58	8193.46	15.8891	463	675	307
	28.6	8194.85	15.8983	425	676	264
	28.62	8196.86	15.9075	468	713	332
	28.64	8199.93	15.9168	438	675	282
	28.66	8204.98	15.926	436	679	296
	28.68	8213.47	15.9352	428	643	307
	28.7	8227.23	15.9445	377	651	319
	28.72	8247.13	15.9537	390	741	292
	28.74	8268.1	15.963	399	670	308
	28.76	8273.9	15.9722	435	645	323
	28.78	8257.97	15.9814	406	635	305
	28.8	8236.35	15.9907	395	703	291
	28.82	8219.68	15.9999	386	674	314
	28.84	8209.01	16.0091	363	696	313
	28.86	8202.66	16.0184	398	652	312
	28.88	8198.91	16.0276	375	647	325
	28.9	8196.6	16.0368	441	620	312
	28.92	8195.09	16.0461	432	662	298
	28.94	8194.05	16.0553	392	653	353
	28.96	8193.31	16.0645	415	628	304
	28.98	8192.79	16.0738	422	659	336
	29	8192.42	16.083	404	583	352
	29.02	8192.17	16.0923	416	639	316
	29.04	8192.01	16.1015	387	645	323
	29.06	8191.92	16.1107	417	636	338
	29.08	8191.89	16.12	398	639	338
	29.1	8191.92	16.1292	414	660	360
	29.12	8191.99	16.1384	395	649	356
	29.14	8192.12	16.1477	412	648	373
	29.16	8192.28	16.1569	438	666	371
	29.18	8192.5	16.1661	387	623	424
	29.2	8193.25	16.1754	412	672	391
	29.22	8193.58	16.1846	419	621	413
	29.24	8193.97	16.1939	389	644	442
	29.26	8194.43	16.2031	409	656	429
	29.28	8194.96	16.2123	429	629	479
	29.3	8195.57	16.2216	422	597	461
	29.32	8196.29	16.2308	417	642	530
	29.34	8197.14	16.24	406	637	553
	29.36	8198.13	16.2493	384	609	601
	29.38	8199.3	16.2585	390	663	612
	29.4	8200.7	16.2677	377	594	663
	29.42	8202.39	16.277	400	580	732
	29.44	8204.44	16.2862	411	617	768
	29.46	8206.96	16.2954	395	619	862
	29.48	8210.11	16.3047	386	578	924
	29.5	8214.1	16.3139	391	630	1001
	29.52	8219.26	16.3232	386	632	1157
	29.54	8226.09	16.3324	398	617	1219
	29.56	8235.41	16.3416	434	643	1327
	29.58	8248.69	16.3509	367	616	1631
	29.6	8268.91	16.3601	403	576	1714
	29.62	8301.81	16.3693	355	621	2011
	29.64	8357.29	16.3786	385	654	2235
	29.66	8448.71	16.3878	406	588	2568
	29.68	8585.65	16.397	397	606	2958
	29.7	8745.59	16.4063	367	619	3450
	29.72	8823.5	16.4155	390	610	3945
	29.74	8733.66	16.4247	377	618	4399
	29.76	8573.02	16.434	381	639	4914
	29.78	8439.81	16.4432	398	600	5335
	29.8	8351.93	16.4525	420	629	5562
	29.82	8298.86	16.4617	416	589	6112
	29.84	8267.41	16.4709	402	620	6104
	29.86	8248.03	16.4802	364	588	6119
	29.88	8235.24	16.4894	377	591	6274
	29.9	8226.28	16.4986	401	617	5787
	29.92	8219.72	16.5079	423	595	5395
	29.94	8214.79	16.5171	416	593	4851
	29.96	8211	16.5263	413	588	4115
	29.98	8208.04	16.5356	391	583	3444
	30	8205.7	16.5448	400	580	3054
	30.02	8203.83	16.554	433	607	2498
	30.04	8202.33	16.5633	432	581	1986
	30.06	8201.12	16.5725	385	601	1707
	30.08	8200.16	16.5818	441	606	1313
	30.1	8199.71	16.591	367	586	1040
	30.12	8199.11	16.6002	424	605	864
	30.14	8198.66	16.6095	411	542	782
	30.16	8198.35	16.6187	411	559	659
	30.18	8198.15	16.6279	420	573	599
	30.2	8198.07	16.6372	421	593	543
	30.22	8198.02	16.6464	397	540	507
	30.24	8198.17	16.6556	432	567	517
	30.26	8198.44	16.6649	438	556	458
	30.28	8198.85	16.6741	434	629	411
	30.3	8199.4	16.6834	456	583	426
	30.32	8200.13	16.6926	439	545	390
	30.34	8201.07	16.7018	458	591	404
	30.36	8202.26	16.7111	429	570	425
	30.38	8203.77	16.7203	391	544	337
	30.4	8205.68	16.7295	428	543	366
	30.42	8208.13	16.7388	447	550	349
	30.44	8211.3	16.748	429	567	375
	30.46	8215.46	16.7572	411	574	334
	30.48	8221.03	16.7665	453	539	359
	30.5	8228.73	16.7757	458	553	363
	30.52	8239.87	16.7849	438	529	308
	30.54	8257.07	16.7942	429	537	349
	30.56	8285.39	16.8034	426	560	332
	30.58	8333.23	16.8127	432	508	294
	30.6	8411.32	16.8219	434	544	331
	30.62	8525.42	16.8311	455	554	312
	30.64	8649.27	16.8404	403	537	356
	30.66	8690.44	16.8496	442	560	320
	30.68	8602.19	16.8588	404	561	337
	30.7	8474.93	16.8681	416	579	310
	30.72	8375.07	16.8773	392	562	310
	30.74	8310.5	16.8865	442	574	321
	30.76	8271.77	16.8958	415	579	292
	30.78	8248.74	16.905	416	540	304
	30.8	8234.39	16.9142	427	560	326
	30.82	8224.8	16.9235	415	532	271
	30.84	8218.02	16.9327	397	505	302
	30.86	8213.02	16.942	440	528	282
	30.88	8209.23	16.9512	379	513	275
	30.9	8206.31	16.9604	422	549	315
	30.92	8204.01	16.9697	362	520	305
	30.94	8202.19	16.9789	409	532	331
	30.96	8200.73	16.9881	420	541	299
	30.98	8199.55	16.9974	425	513	288
	31	8199.03	17.0066	366	516	292
	31.02	8198.27	17.0158	360	540	279
	31.04	8197.67	17.0251	395	535	309
	31.06	8197.19	17.0343	394	535	269
	31.08	8196.84	17.0435	383	554	290
	31.1	8196.58	17.0528	371	541	278
	31.12	8196.42	17.062	362	503	307
	31.14	8196.36	17.0713	365	600	292
	31.16	8196.39	17.0805	379	561	279
	31.18	8195.9	17.0897	381	521	289
	31.2	8196.15	17.099	386	524	298
	31.22	8196.51	17.1082	354	500	284
	31.24	8197	17.1174	341	553	302
	31.26	8197.65	17.1267	360	553	277
	31.28	8198.49	17.1359	339	555	273
	31.3	8199.57	17.1451	344	492	281
	31.32	8200.95	17.1544	353	520	278
	31.34	8202.74	17.1636	350	485	286
	31.36	8205.07	17.1729	358	511	288
	31.38	8208.17	17.1821	368	509	302
	31.4	8212.38	17.1913	349	525	305
	31.42	8218.3	17.2006	386	508	304
	31.44	8227.09	17.2098	345	605	256
	31.46	8241.08	17.219	353	553	277
	31.48	8264.5	17.2283	396	548	263
	31.5	8303.83	17.2375	342	514	282
	31.52	8365.81	17.2467	331	478	287
	31.54	8448.75	17.256	341	516	300
	31.56	8517.01	17.2652	341	520	295
	31.58	8505.38	17.2744	405	484	313
	31.6	8427.29	17.2837	314	509	259
	31.62	8348.12	17.2929	386	495	284
	31.64	8292.19	17.3022	328	512	291
	31.66	8257.48	17.3114	363	497	276
	31.68	8236.91	17.3206	340	492	317
	31.7	8224.52	17.3299	345	485	308
	31.72	8216.59	17.3391	351	454	310
	31.74	8211.17	17.3483	353	521	314
	31.76	8207.28	17.3576	340	541	290
	31.78	8204.39	17.3668	338	491	268
	31.8	8202.2	17.376	367	452	295
	31.82	8200.52	17.3853	351	515	307
	31.84	8199.22	17.3945	355	490	302
	31.86	8198.2	17.4037	325	505	335
	31.88	8197.51	17.413	322	468	305
	31.9	8196.91	17.4222	336	483	273
	31.92	8196.45	17.4315	321	513	300
	31.94	8196.12	17.4407	291	515	329
	31.96	8195.91	17.4499	321	501	284
	31.98	8195.8	17.4592	339	479	326
	32	8195.79	17.4684	327	483	288
	32.02	8195.87	17.4776	303	472	305
	32.04	8196.05	17.4869	357	502	339
	32.06	8196.34	17.4961	331	527	336
	32.08	8196.73	17.5053	344	472	336
	32.1	8197.26	17.5146	292	468	335
	32.12	8197.46	17.5238	354	484	330
	32.14	8198.33	17.533	339	480	312
	32.16	8199.42	17.5423	338	522	363
	32.18	8200.8	17.5515	319	548	325
	32.2	8202.53	17.5608	308	505	297
	32.22	8204.73	17.57	305	481	368
	32.24	8207.56	17.5792	319	490	315
	32.26	8211.27	17.5885	308	471	334
	32.28	8216.23	17.5977	336	510	334
	32.3	8223.07	17.6069	321	467	373
	32.32	8232.96	17.6162	360	460	354
	32.34	8248.2	17.6254	323	493	342
	32.36	8273.27	17.6346	341	488	336
	32.38	8315.63	17.6439	335	526	333
	32.4	8384.8	17.6531	321	494	346
	32.42	8485.99	17.6624	335	465	343
	32.44	8596.29	17.6716	322	482	298
	32.46	8633.87	17.6808	308	457	368
	32.48	8556.11	17.6901	319	476	360
	32.5	8442.92	17.6993	305	438	331
	32.52	8353.86	17.7085	327	466	390
	32.54	8296.21	17.7178	335	467	342
	32.56	8261.62	17.727	325	467	345
	32.58	8241.04	17.7362	347	518	363
	32.6	8228.22	17.7455	335	463	340
	32.62	8219.65	17.7547	344	479	377
	32.64	8213.58	17.7639	343	486	380
	32.66	8209.09	17.7732	326	434	374
	32.68	8205.69	17.7824	298	485	406
	32.7	8203.2	17.7917	289	446	410
	32.72	8201.12	17.8009	319	465	464
	32.74	8199.45	17.8101	300	470	495
	32.76	8198.1	17.8194	321	455	538
	32.78	8197	17.8286	321	462	514
	32.8	8196.09	17.8378	296	500	536
	32.82	8195.33	17.8471	301	461	605
	32.84	8194.71	17.8563	306	461	596
	32.86	8194.19	17.8655	306	446	634
	32.88	8193.76	17.8748	362	499	714
	32.9	8193.41	17.884	329	479	834
	32.92	8193.13	17.8932	358	471	878
	32.94	8192.92	17.9025	334	445	964
	32.96	8192.76	17.9117	310	491	1081
	32.98	8192.67	17.921	304	425	1213
	33	8192.64	17.9302	347	467	1377
	33.02	8192.68	17.9394	310	505	1502
	33.04	8192.47	17.9487	328	456	1663
	33.06	8192.68	17.9579	313	434	1968
	33.08	8193	17.9671	323	473	2297
	33.1	8193.46	17.9764	341	430	2624
	33.12	8194.09	17.9856	312	484	3021
	33.14	8194.98	17.9948	343	476	3417
	33.16	8196.23	18.0041	321	468	3940
	33.18	8198.05	18.0133	344	466	4424
	33.2	8200.83	18.0225	342	461	4885
	33.22	8205.34	18.0318	327	436	5305
	33.24	8212.99	18.041	339	464	5724
	33.26	8225.77	18.0503	342	477	6063
	33.28	8245.52	18.0595	316	440	6016
	33.3	8270.48	18.0687	344	458	6253
	33.32	8287.22	18.078	302	508	6053
	33.34	8278.38	18.0872	337	451	5701
	33.36	8253.91	18.0964	327	474	5188
	33.38	8231.67	18.1057	330	452	4853
	33.4	8216.51	18.1149	312	475	4232
	33.42	8207.23	18.1241	300	445	3682
	33.44	8201.74	18.1334	337	471	3028
	33.46	8198.39	18.1426	316	455	2522
	33.48	8196.21	18.1519	320	432	2030
	33.5	8194.71	18.1611	320	455	1721
	33.52	8193.62	18.1703	338	464	1324
	33.54	8192.81	18.1796	284	469	1176
	33.56	8192.69	18.1888	312	464	963
	33.58	8192.23	18.198	315	488	811
	33.6	8191.88	18.2073	328	442	691
	33.62	8191.62	18.2165	301	448	614
	33.64	8191.42	18.2257	293	440	538
	33.66	8191.29	18.235	299	442	539
	33.68	8191.2	18.2442	317	426	530
	33.7	8191.15	18.2534	293	423	491
	33.72	8191.15	18.2627	309	439	470
	33.74	8191.18	18.2719	323	444	469
	33.76	8191.26	18.2812	290	485	435
	33.78	8191.37	18.2904	343	430	450
	33.8	8191.53	18.2996	344	443	444
	33.82	8191.74	18.3089	299	443	367
	33.84	8192.01	18.3181	338	437	428
	33.86	8192.35	18.3273	282	467	421
	33.88	8192.78	18.3366	327	445	376
	33.9	8193.32	18.3458	317	448	382
	33.92	8193.56	18.355	296	425	353
	33.94	8194.43	18.3643	321	451	345
	33.96	8195.54	18.3735	310	481	331
	33.98	8197	18.3827	362	471	349
	34	8198.95	18.392	307	424	346
	34.02	8201.65	18.4012	307	406	340
	34.04	8205.6	18.4105	311	443	343
	34.06	8211.76	18.4197	280	418	352
	34.08	8221.98	18.4289	297	410	335
	34.1	8239.19	18.4382	309	429	326
	34.12	8266.76	18.4474	296	440	307
	34.14	8305.33	18.4566	313	453	348
	34.16	8342.09	18.4659	292	461	318
	34.18	8345.31	18.4751	293	432	317
	34.2	8311.32	18.4843	302	443	344
	34.22	8271.83	18.4936	317	431	322
	34.24	8242.74	18.5028	294	443	311
	34.26	8224.41	18.512	280	402	278
	34.28	8213.54	18.5213	329	411	285
	34.3	8207.08	18.5305	282	446	315
	34.32	8203.04	18.5398	298	456	355
	34.34	8200.34	18.549	316	459	301
	34.36	8198.5	18.5582	286	427	267
	34.38	8197.15	18.5675	321	449	295
	34.4	8196.17	18.5767	282	443	297
	34.42	8195.46	18.5859	312	456	301
	34.44	8194.96	18.5952	310	466	300
	34.46	8194.62	18.6044	304	484	326
	34.48	8194.41	18.6136	319	422	310
	34.5	8194.32	18.6229	329	444	272
	34.52	8194.33	18.6321	305	453	292
	34.54	8194.43	18.6414	314	419	295
	34.56	8194.63	18.6506	330	441	313
	34.58	8194.93	18.6598	290	432	313
	34.6	8195.32	18.6691	306	401	296
	34.62	8195.83	18.6783	325	438	333
	34.64	8196.48	18.6875	307	419	332
	34.66	8197.27	18.6968	299	440	321
	34.68	8198.25	18.706	277	446	269
	34.7	8199.46	18.7152	308	471	280
	34.72	8200.95	18.7245	300	449	271
	34.74	8202.81	18.7337	329	437	304
	34.76	8205.15	18.7429	306	449	304
	34.78	8208.15	18.7522	308	446	271
	34.8	8211.93	18.7614	318	457	274
	34.82	8217.08	18.7707	305	429	283
	34.84	8224.1	18.7799	299	411	310
	34.86	8234.09	18.7891	308	429	269
	34.88	8249.2	18.7984	330	449	293
	34.9	8273.68	18.8076	316	453	284
	34.92	8314.96	18.8168	317	380	310
	34.94	8383.36	18.8261	316	429	276
	34.96	8487.27	18.8353	317	377	252
	34.98	8613.44	18.8445	312	444	291
	35	8685.97	18.8538	320	416	332
	35.02	8627.01	18.863	323	405	279
	35.04	8501.72	18.8722	309	427	305
	35.06	8393.63	18.8815	345	450	299
	35.08	8321.29	18.8907	307	434	298
	35.1	8277.34	18.9	316	439	263
	35.12	8251.29	18.9092	320	415	292
	35.14	8235.58	18.9184	290	424	281
	35.16	8225.1	18.9277	341	408	281
	35.18	8217.76	18.9369	333	442	310
	35.2	8212.4	18.9461	320	424	269
	35.22	8208.35	18.9554	314	434	283
	35.24	8205.22	18.9646	293	405	289
	35.26	8202.77	18.9738	280	393	286
	35.28	8200.8	18.9831	329	437	268
	35.3	8199.22	18.9923	328	450	261
	35.32	8197.92	19.0015	310	402	276
	35.34	8196.84	19.0108	344	441	287
	35.36	8195.95	19.02	326	446	306
	35.38	8195.2	19.0293	302	452	278
	35.4	8194.57	19.0385	316	423	265
	35.42	8194.05	19.0477	326	435	295
	35.44	8193.61	19.057	323	419	277
	35.46	8193.25	19.0662	313	442	256
	35.48	8192.95	19.0754	307	404	256
	35.5	8192.72	19.0847	333	420	267
	35.52	8192.55	19.0939	344	420	291
	35.54	8192.44	19.1031	354	418	271
	35.56	8192.4	19.1124	307	410	283
	35.58	8192.43	19.1216	315	412	274
	35.6	8192.55	19.1309	323	402	297
	35.62	8192.77	19.1401	322	418	281
	35.64	8193.14	19.1493	313	455	284
	35.66	8193.58	19.1586	335	445	317
	35.68	8194.5	19.1678	333	436	302
	35.7	8196	19.177	312	443	285
	35.72	8198.54	19.1863	345	406	306
	35.74	8202.91	19.1955	316	413	279
	35.76	8210.04	19.2047	349	427	281
	35.78	8220.33	19.214	360	434	299
	35.8	8231	19.2232	345	383	305
	35.82	8233.55	19.2324	311	384	271
	35.84	8225.01	19.2417	350	445	306
	35.86	8213.83	19.2509	334	390	273
	35.88	8205.28	19.2602	355	425	262
	35.9	8199.82	19.2694	389	404	288
	35.92	8196.56	19.2786	360	446	281
	35.94	8194.82	19.2879	350	411	293
	35.96	8193.63	19.2971	366	445	297
	35.98	8192.86	19.3063	371	425	316
	36	8192.33	19.3156	322	428	285
	36.02	8191.97	19.3248	355	403	295
	36.04	8191.73	19.334	360	404	318
	36.06	8191.57	19.3433	379	418	302
	36.08	8191.49	19.3525	387	419	311
	36.1	8191.46	19.3617	382	424	307
	36.12	8191.48	19.371	356	439	321
	36.14	8191.56	19.3802	398	407	337
	36.16	8191.68	19.3895	334	398	340
	36.18	8191.85	19.3987	355	423	359
	36.2	8192.08	19.4079	368	441	378
	36.22	8192.36	19.4172	374	424	410
	36.24	8192.7	19.4264	354	449	440
	36.26	8193.13	19.4356	345	434	442
	36.28	8193.65	19.4449	371	415	503
	36.3	8194.29	19.4541	369	378	557
	36.32	8195.07	19.4633	355	435	582
	36.34	8196.03	19.4726	346	408	652
	36.36	8197.23	19.4818	356	430	633
	36.38	8198.75	19.491	371	437	696
	36.4	8200.7	19.5003	322	433	775
	36.42	8203.25	19.5095	327	434	748
	36.44	8206.66	19.5188	342	386	733
	36.46	8210.92	19.528	365	396	780
	36.48	8217.87	19.5372	325	415	772
	36.5	8228.73	19.5465	338	396	757
	36.52	8246.76	19.5557	320	442	747
	36.54	8277.12	19.5649	351	391	648
	36.56	8325.82	19.5742	310	416	604
	36.58	8394.01	19.5834	321	474	570
	36.6	8459.08	19.5926	324	417	489
	36.62	8464.88	19.6019	321	413	478
	36.64	8404.72	19.6111	290	449	420
	36.66	8334.7	19.6204	315	409	390
	36.68	8283.06	19.6296	323	453	344
	36.7	8250.46	19.6388	300	418	350
	36.72	8231.1	19.6481	321	421	324
	36.74	8219.51	19.6573	304	448	312
	36.76	8212.2	19.6665	304	414	280
	36.78	8207.26	19.6758	294	394	302
	36.8	8203.74	19.685	309	419	302
	36.82	8201.15	19.6942	307	402	318
	36.84	8199.19	19.7035	343	391	279
	36.86	8197.69	19.7127	269	398	288
	36.88	8196.53	19.7219	297	388	283
	36.9	8195.62	19.7312	294	400	266
	36.92	8194.92	19.7404	286	397	249
	36.94	8194.38	19.7497	305	396	257
	36.96	8193.97	19.7589	289	415	274
	36.98	8193.68	19.7681	300	391	256
	37	8193.49	19.7774	317	405	285
	37.02	8193.4	19.7866	301	403	252
	37.04	8193.4	19.7958	289	397	267
	37.06	8193.5	19.8051	317	430	291
	37.08	8193.7	19.8143	258	427	257
	37.1	8194.02	19.8235	285	408	261
	37.12	8194.48	19.8328	290	399	272
	37.14	8195.12	19.842	265	435	232
	37.16	8195.97	19.8512	297	462	281
	37.18	8197.11	19.8605	288	428	274
	37.2	8198.64	19.8697	283	425	248
	37.22	8200.74	19.879	304	412	248
	37.24	8203.68	19.8882	314	404	265
	37.26	8207.99	19.8974	271	415	248
	37.28	8214.68	19.9067	286	422	250
	37.3	8225.85	19.9159	287	400	233
	37.32	8244.75	19.9251	297	426	274
	37.34	8275.43	19.9344	331	415	260
	37.36	8319.55	19.9436	276	422	246
	37.38	8365.14	19.9528	287	420	279
	37.4	8375.89	19.9621	321	395	255
	37.42	8339.41	19.9713	274	430	257
	37.44	8291.72	19.9805	298	425	248
	37.46	8255.31	19.9898	290	402	248
	37.48	8232.17	19.999	310	431	261
	37.5	8218.23	20.0083	298	407	273
	37.52	8209.91	20.0175	286	397	256
	37.54	8204.69	20.0267	267	403	257
	37.56	8201.18	20.036	290	422	271
	37.58	8198.67	20.0452	292	389	271
	37.6	8196.82	20.0544	278	410	280
	37.62	8195.4	20.0637	308	396	225
	37.64	8194.31	20.0729	269	454	226
	37.66	8193.44	20.0821	274	373	235
	37.68	8192.75	20.0914	295	415	294
	37.7	8192.19	20.1006	304	409	253
	37.72	8191.73	20.1099	280	417	259
	37.74	8191.36	20.1191	296	389	248
	37.76	8191.05	20.1283	284	401	273
	37.78	8190.8	20.1376	281	430	237
	37.8	8190.6	20.1468	270	413	266
	37.82	8190.45	20.156	265	390	245
	37.84	8190.33	20.1653	294	390	265
	37.86	8190.26	20.1745	281	381	233
	37.88	8190.22	20.1837	279	425	257
	37.9	8190.22	20.193	308	386	276
	37.92	8190.27	20.2022	282	440	217
	37.94	8190.37	20.2114	287	382	245
	37.96	8190.54	20.2207	280	378	247
	37.98	8190.81	20.2299	282	460	241
	38	8191.2	20.2392	266	387	259
	38.02	8191.79	20.2484	313	417	231
	38.04	8192.72	20.2576	290	446	233
	38.06	8194.25	20.2669	295	422	219
	38.08	8196.85	20.2761	332	475	227
	38.1	8200.94	20.2853	321	487	257
	38.12	8207.67	20.2946	331	512	248
	38.14	8216.1	20.3038	327	432	240
	38.16	8221.57	20.313	300	464	245
	38.18	8218.36	20.3223	310	389	242
	38.2	8210.08	20.3315	320	423	261
	38.22	8202.75	20.3407	289	441	262
	38.24	8197.72	20.35	312	413	232
	38.26	8194.67	20.3592	317	439	251
	38.28	8192.87	20.3685	312	432	237
	38.3	8191.79	20.3777	298	399	244
	38.32	8191.11	20.3869	310	420	259
	38.34	8190.65	20.3962	304	407	243
	38.36	8190.34	20.4054	291	409	244
	38.38	8190.13	20.4146	293	392	215
	38.4	8190	20.4239	292	394	226
	38.42	8189.92	20.4331	286	366	245
	38.44	8189.89	20.4423	301	391	249
	38.46	8189.9	20.4516	243	382	238
	38.48	8189.95	20.4608	266	400	238
	38.5	8190.04	20.47	268	378	225
	38.52	8190.16	20.4793	290	420	252
	38.54	8190.33	20.4885	304	418	239
	38.56	8190.54	20.4978	270	394	255
	38.58	8190.81	20.507	276	398	249
	38.6	8191.14	20.5162	303	410	272
	38.62	8191.55	20.5255	277	433	233
	38.64	8192.06	20.5347	291	383	244
	38.66	8192.69	20.5439	308	366	256
	38.68	8193.5	20.5532	274	419	236
	38.7	8194.52	20.5624	283	356	266
	38.72	8195.86	20.5716	284	399	243
	38.74	8197.63	20.5809	298	389	240
	38.76	8200.06	20.5901	288	403	225
	38.78	8203.54	20.5994	289	372	241
	38.8	8208.84	20.6086	261	383	262
	38.82	8217.48	20.6178	308	365	249
	38.84	8232.07	20.6271	279	444	248
	38.86	8255.9	20.6363	292	404	233
	38.88	8291.83	20.6455	303	401	239
	38.9	8333.56	20.6548	263	443	249
	38.92	8353.4	20.664	283	432	233
	38.94	8329.48	20.6732	257	414	247
	38.96	8287.5	20.6825	276	411	216
	38.98	8252.85	20.6917	260	430	250
	39	8230.04	20.7009	319	383	276
	39.02	8216.27	20.7102	283	438	221
	39.04	8208.12	20.7194	317	369	265
	39.06	8203.09	20.7287	292	383	236
	39.08	8199.78	20.7379	291	411	253
	39.1	8197.47	20.7471	308	385	243
	39.12	8195.78	20.7564	281	423	239
	39.14	8194.51	20.7656	277	409	242
	39.16	8193.55	20.7748	288	388	260
	39.18	8192.81	20.7841	300	396	242
	39.2	8192.23	20.7933	288	436	241
	39.22	8191.78	20.8025	269	390	246
	39.24	8191.44	20.8118	295	417	260
	39.26	8191.19	20.821	310	427	231
	39.28	8191	20.8302	271	389	250
	39.3	8190.89	20.8395	262	377	239
	39.32	8190.83	20.8487	281	397	257
	39.34	8190.84	20.858	295	407	238
	39.36	8190.91	20.8672	289	390	260
	39.38	8191.05	20.8764	261	411	277
	39.4	8191.28	20.8857	295	430	265
	39.42	8191.61	20.8949	287	426	282
	39.44	8192.07	20.9041	296	397	270
	39.46	8192.7	20.9134	292	393	233
	39.48	8193.56	20.9226	273	395	262
	39.5	8194.78	20.9318	261	392	268
	39.52	8196.53	20.9411	313	402	280
	39.54	8199.2	20.9503	271	399	244
	39.56	8203.54	20.9595	283	420	242
	39.58	8210.9	20.9688	291	374	290
	39.6	8223.16	20.978	289	389	246
	39.62	8241.99	20.9873	239	388	250
	39.64	8265.47	20.9965	288	410	263
	39.66	8280.51	21.0057	268	394	248
	39.68	8271.28	21.015	296	402	244
	39.7	8248.1	21.0242	304	421	235
	39.72	8227.42	21.0334	297	383	231
	39.74	8213.41	21.0427	310	416	258
	39.76	8204.85	21.0519	299	416	248
	39.78	8199.78	21.0611	276	424	239
	39.8	8196.67	21.0704	289	414	235
	39.82	8194.64	21.0796	252	395	258
	39.84	8193.22	21.0889	246	397	233
	39.86	8192.19	21.0981	291	443	252
	39.88	8191.4	21.1073	316	425	265
	39.9	8190.8	21.1166	308	413	226
	39.92	8190.33	21.1258	264	377	226
	39.94	8189.95	21.135	260	414	229
	39.96	8189.64	21.1443	308	438	257
	39.98	8189.4	21.1535	291	384	231
	40	8189.19	21.1627	269	391	258
	40.02	8189.03	21.172	277	404	251
	40.04	8188.89	21.1812	326	408	236
	40.06	8188.78	21.1904	305	395	237
	40.08	8188.7	21.1997	308	420	210
	40.1	8188.63	21.2089	271	412	242
	40.12	8188.59	21.2182	258	387	250
	40.14	8188.57	21.2274	289	384	234
	40.16	8188.58	21.2366	259	387	254
	40.18	8188.61	21.2459	281	425	260
	40.2	8188.68	21.2551	306	401	253
	40.22	8188.8	21.2643	272	418	227
	40.24	8188.98	21.2736	306	443	252
	40.26	8189.28	21.2828	279	376	258
	40.28	8189.76	21.292	285	408	255
	40.3	8190.58	21.3013	287	415	240
	40.32	8191.99	21.3105	282	404	253
	40.34	8194.3	21.3197	268	380	241
	40.36	8197.88	21.329	290	421	262
	40.38	8201.32	21.3382	282	388	247
	40.4	8202.35	21.3475	301	381	254
	40.42	8199.63	21.3567	294	411	245
	40.44	8195.87	21.3659	283	432	241
	40.46	8192.97	21.3752	297	424	226
	40.48	8191.09	21.3844	300	416	242
	40.5	8189.97	21.3936	262	375	237
	40.52	8189.3	21.4029	304	395	261
	40.54	8188.88	21.4121	262	415	257
	40.56	8188.6	21.4213	283	403	230
	40.58	8188.4	21.4306	303	416	234
	40.6	8188.25	21.4398	303	428	236
	40.62	8188.14	21.449	291	386	248
	40.64	8188.06	21.4583	295	428	213
	40.66	8187.99	21.4675	274	396	284
	40.68	8187.94	21.4768	294	437	220
	40.7	8187.9	21.486	266	395	233
	40.72	8187.87	21.4952	275	390	249
	40.74	8187.84	21.5045	269	404	216
	40.76	8187.82	21.5137	300	411	261
	40.78	8187.81	21.5229	307	415	269
	40.8	8187.8	21.5322	279	410	261
	40.82	8187.79	21.5414	315	430	252
	40.84	8187.79	21.5506	269	451	235
	40.86	8187.79	21.5599	275	390	241
	40.88	8187.8	21.5691	287	407	231
	40.9	8187.81	21.5784	271	439	254
	40.92	8187.81	21.5876	290	370	225
	40.94	8187.83	21.5968	293	375	248
	40.96	8187.84	21.6061	280	395	249
	40.98	8187.86	21.6153	268	405	238
	41	8187.88	21.6245	278	407	235
	41.02	8187.9	21.6338	292	432	256
	41.04	8187.93	21.643	300	377	232
	41.06	8188.02	21.6522	285	429	224
	41.08	8188.06	21.6615	316	434	264
	41.1	8188.1	21.6707	251	419	223
	41.12	8188.14	21.6799	319	410	250
	41.14	8188.1	21.6892	314	413	231
	41.16	8188.16	21.6984	290	383	242
	41.18	8188.22	21.7077	298	426	239
	41.2	8188.28	21.7169	312	432	232
	41.22	8188.36	21.7261	274	403	257
	41.24	8188.44	21.7354	284	431	223
	41.26	8188.53	21.7446	318	394	240
	41.28	8188.63	21.7538	317	419	227
	41.3	8188.74	21.7631	316	418	227
	41.32	8188.86	21.7723	285	397	251
	41.34	8189	21.7815	270	397	255
	41.36	8189.16	21.7908	287	390	271
	41.38	8189.34	21.8	297	449	257
	41.4	8189.55	21.8092	277	402	258
	41.42	8189.79	21.8185	292	404	244
	41.44	8190.06	21.8277	299	401	267
	41.46	8190.38	21.837	309	438	246
	41.48	8190.75	21.8462	289	427	250
	41.5	8191.19	21.8554	277	406	247
	41.52	8191.71	21.8647	292	444	288
	41.54	8192.34	21.8739	284	430	283
	41.56	8193.11	21.8831	303	427	243
	41.58	8194.07	21.8924	305	432	267
	41.6	8195.27	21.9016	292	435	274
	41.62	8196.81	21.9108	307	444	258
	41.64	8198.82	21.9201	294	442	297
	41.66	8201.53	21.9293	289	418	270
	41.68	8205.3	21.9385	302	414	300
	41.7	8210.87	21.9478	314	440	315
	41.72	8219.69	21.957	312	452	309
	41.74	8234.43	21.9663	314	423	322
	41.76	8259.15	21.9755	322	417	326
	41.78	8298.3	21.9847	281	437	312
	41.8	8350.69	21.994	282	445	327
	41.82	8394.39	22.0032	244	445	364
	41.84	8387.97	22.0124	298	424	356
	41.86	8338.86	22.0217	309	422	436
	41.88	8288.6	22.0309	306	419	392
	41.9	8252.98	22.0401	280	453	459
	41.92	8230.86	22.0494	288	413	527
	41.94	8217.75	22.0586	297	429	539
	41.96	8209.85	22.0679	286	437	617
	41.98	8204.81	22.0771	276	445	715
	42	8201.36	22.0863	308	415	738
	42.02	8198.88	22.0956	316	409	858
	42.04	8197.05	22.1048	278	443	987
	42.06	8195.65	22.114	318	441	1050
	42.08	8194.58	22.1233	311	406	1130
	42.1	8193.75	22.1325	323	432	1216
	42.12	8193.1	22.1417	338	419	1280
	42.14	8192.59	22.151	313	450	1394
	42.16	8192.2	22.1602	333	402	1396
	42.18	8191.91	22.1694	273	462	1448
	42.2	8191.7	22.1787	336	425	1427
	42.22	8191.57	22.1879	311	428	1403
	42.24	8191.52	22.1972	305	428	1353
	42.26	8191.55	22.2064	318	415	1311
	42.28	8191.66	22.2156	320	398	1155
	42.3	8191.88	22.2249	352	413	1026
	42.32	8192.22	22.2341	301	377	946
	42.34	8192.73	22.2433	320	421	831
	42.36	8193.47	22.2526	357	432	748
	42.38	8194.55	22.2618	301	393	599
	42.4	8196.2	22.271	318	418	558
	42.42	8198.84	22.2803	346	411	506
	42.44	8203.31	22.2895	302	384	395
	42.46	8210.9	22.2987	327	404	403
	42.48	8222.95	22.308	311	449	391
	42.5	8239.44	22.3172	331	387	341
	42.52	8254.06	22.3265	338	404	336
	42.54	8253.43	22.3357	298	393	293
	42.56	8238.26	22.3449	304	445	325
	42.58	8221.94	22.3542	290	398	296
	42.6	8210.19	22.3634	333	449	281
	42.62	8202.86	22.3726	291	419	253
	42.64	8198.52	22.3819	290	359	264
	42.66	8195.92	22.3911	330	404	251
	42.68	8194.29	22.4003	340	414	277
	42.7	8193.2	22.4096	325	426	240
	42.72	8192.44	22.4188	320	418	248
	42.74	8191.9	22.428	283	362	223
	42.76	8191.53	22.4373	321	380	275
	42.78	8191.26	22.4465	328	426	241
	42.8	8191.1	22.4558	314	401	271
	42.82	8191.01	22.465	308	436	266
	42.84	8191	22.4742	326	386	268
	42.86	8191.05	22.4835	336	397	235
	42.88	8191.17	22.4927	298	409	250
	42.9	8191.36	22.5019	298	404	230
	42.92	8191.63	22.5112	352	431	240
	42.94	8191.99	22.5204	314	423	216
	42.96	8192.47	22.5296	304	434	262
	42.98	8193.1	22.5389	296	407	222
	43	8193.92	22.5481	296	411	238
	43.02	8195	22.5574	316	441	225
	43.04	8196.46	22.5666	291	428	243
	43.06	8198.46	22.5758	279	427	236
	43.08	8201.32	22.5851	312	414	258
	43.1	8205.65	22.5943	276	381	224
	43.12	8212.69	22.6035	280	382	242
	43.14	8224.66	22.6128	300	406	228
	43.16	8244.36	22.622	297	396	234
	43.18	8274.39	22.6312	312	459	248
	43.2	8311.15	22.6405	314	372	234
	43.22	8332.95	22.6497	321	393	219
	43.24	8316.55	22.6589	302	401	246
	43.26	8280.14	22.6682	302	444	248
	43.28	8248.44	22.6774	313	435	240
	43.3	8227.16	22.6867	339	437	237
	43.32	8214.03	22.6959	326	431	255
	43.34	8206.37	22.7051	277	415	200
	43.36	8201.69	22.7144	283	428	252
	43.38	8198.62	22.7236	279	443	250
	43.4	8196.49	22.7328	318	442	256
	43.42	8194.95	22.7421	317	382	235
	43.44	8193.79	22.7513	312	393	244
	43.46	8192.91	22.7605	305	433	240
	43.48	8192.23	22.7698	288	433	213
	43.5	8191.7	22.779	311	427	233
	43.52	8191.29	22.7882	319	435	242
	43.54	8190.97	22.7975	319	426	236
	43.56	8190.73	22.8067	324	408	218
	43.58	8190.55	22.816	311	404	248
	43.6	8190.44	22.8252	333	399	213
	43.62	8190.39	22.8344	326	422	264
	43.64	8190.39	22.8437	332	385	234
	43.66	8190.46	22.8529	313	445	236
	43.68	8190.61	22.8621	313	430	219
	43.7	8190.85	22.8714	280	413	221
	43.72	8191.21	22.8806	284	399	226
	43.74	8191.74	22.8898	319	389	217
	43.76	8192.53	22.8991	299	416	255
	43.78	8193.82	22.9083	300	360	245
	43.8	8195.81	22.9175	292	413	257
	43.82	8199.21	22.9268	271	420	248
	43.84	8204.91	22.936	303	411	230
	43.86	8213.81	22.9453	269	425	232
	43.88	8225.33	22.9545	318	408	223
	43.9	8233.79	22.9637	333	403	225
	43.92	8230.65	22.973	335	381	247
	43.94	8219.5	22.9822	301	421	248
	43.96	8208.96	22.9914	299	402	272
	43.98	8201.68	23.0007	320	414	235
	44	8197.22	23.0099	318	405	234
	44.02	8194.52	23.0191	313	438	242
	44.04	8192.94	23.0284	296	402	247
	44.06	8191.93	23.0376	300	396	250
	44.08	8191.25	23.0469	326	402	233
	44.1	8190.78	23.0561	310	412	264
	44.12	8190.45	23.0653	288	403	223
	44.14	8190.23	23.0746	309	411	231
	44.16	8190.08	23.0838	309	417	228
	44.18	8190	23.093	301	439	222
	44.2	8189.97	23.1023	326	402	226
	44.22	8189.99	23.1115	285	415	240
	44.24	8190.07	23.1207	325	383	239
	44.26	8190.19	23.13	288	437	248
	44.28	8190.38	23.1392	288	392	229
	44.3	8190.63	23.1484	311	383	209
	44.32	8190.97	23.1577	300	354	233
	44.34	8191.41	23.1669	294	434	249
	44.36	8191.99	23.1762	352	444	260
	44.38	8192.76	23.1854	298	414	232
	44.4	8193.79	23.1946	311	434	234
	44.42	8195.21	23.2039	331	388	234
	44.44	8197.35	23.2131	314	413	280
	44.46	8200.46	23.2223	278	396	263
	44.48	8205.52	23.2316	298	408	232
	44.5	8214.06	23.2408	334	398	246
	44.52	8228.18	23.25	337	427	233
	44.54	8249.5	23.2593	301	429	262
	44.56	8274.91	23.2685	315	453	281
	44.58	8288.46	23.2777	314	407	240
	44.6	8275.41	23.287	299	408	300
	44.62	8250.04	23.2962	292	390	306
	44.64	8228.59	23.3055	306	428	332
	44.66	8214.34	23.3147	298	429	274
	44.68	8205.57	23.3239	264	412	326
	44.7	8200.47	23.3332	318	423	332
	44.72	8197.35	23.3424	310	415	365
	44.74	8195.32	23.3516	326	390	340
	44.76	8193.9	23.3609	300	436	399
	44.78	8192.88	23.3701	286	401	394
	44.8	8192.13	23.3793	283	384	376
	44.82	8191.57	23.3886	284	407	397
	44.84	8191.16	23.3978	308	365	409
	44.86	8190.85	23.407	299	399	401
	44.88	8190.63	23.4163	300	429	389
	44.9	8190.49	23.4255	298	388	387
	44.92	8190.42	23.4348	300	365	370
[truncated: 2,346 more rows]

## Sheet: Figure 2
Figure 2c					Figure 2d								Figure 2e					Figure 2f					Figure 2h				Figure 2i				Figure 2k							Figure 2l									Figure 2m
		dV/d(logD)					dV/d(logD) cm3/g		dV/d(logD) cm3/g		dV/d(logD) cm3/g				S(Q)					G(r)				Distance (nm)	Intensity (a.u.)			Pore size (nm)	Normalized PDI				Absorbance (415nm)							Relative activity (%)
	D (nm)	ZIF-8 simulation	aZIF simulation			Pore width (nm)	ZIF-8	Pore width (nm)	aZIF	Pore width (nm)	GOx-aZIF			Q (angstrom-1)	aZIF	ZIF-8			r (angstrom)	aZIF	ZIF-8			0.532	10.6282			11.5828	10191400			Time (s)	Free GOx	GOx-aZIF	GOx-ZIF-8	aZIF					Measurement 1	Measurement 2	Measurement 3	Average	STDEV
	0.8	0	0			0.783	0	0.518	0	0.545	0			0.00557	-0.19684	-0.16047			0	0	0			1.064	15.6447			11.2797	12628600			0	0.2421	0.1731	-0.00112	-0.00842			Enzyme-aZIF	GOx	100.2	98	101.9	100	1.96			Before	GOx-aZIF
	0.82	0	0			0.744	0	0.545	0	0.571	0			0.01662	-0.18848	-0.15252			0.01	-0.000597295	-0.000859104			1.596	30.687			11.248	12871300			1.002	0.2731	0.2051	0.000721797	-0.00919				CALB	98.9	100.1	100.9	100	1				GOx-ZIF-8
	0.84	0	0			0.783	0.00372	0.571	0	0.598	0			0.02767	-0.18242	-0.14139			0.02	-0.00118	-0.0017			2.128	40.3453			11.2163	13124100			2.004	0.3042	0.2365	0.00203	-0.0103				CAT	99.4	99.8	100.9	100	0.8				Free GOx
	0.86	0.17027	0			0.823	0.02414	0.598	0	0.624	0			0.03872	-0.17658	-0.13487			0.03	-0.00174	-0.0025			2.66	36.9282			11.1816	13387000			3.006	0.3346	0.2669	0.00123	-0.01206
	0.88	0.6455	0			0.863	0.06711	0.624	0	0.651	0			0.04977	-0.16993	-0.12593			0.04	-0.00225	-0.00324			3.192	31.6405			11.147	13660100			4.008	0.364	0.2966	0.00353	-0.0113			Enzyme-ZIF-8	GOx	4.3	3.9	6.7	5	1.5			After	GOx-aZIF
	0.9	0.69144	0			0.902	0.12118	0.651	0	0.677	0			0.06082	-0.16319	-0.11516			0.05	-0.00272	-0.00391			3.724	32.7938			11.1123	13933100			5.01	0.3952	0.327	0.00528	-0.01349				CALB	18.9	21.2	19.9	20	1				GOx-ZIF-8
	0.92	2.63383	0			0.942	0.17268	0.677	0	0.704	0			0.07188	-0.15782	-0.10649			0.06	-0.00312	-0.00449			4.256	34.6308			11.0748	14206200			6.012	0.427	0.3594	0.00644	-0.01295				CAT	24	20.5	29.5	24.67	4.5				Free GOx
	0.94	1.73896	0			0.982	0.26165	0.704	0	0.744	0			0.08293	-0.15315	-0.09796			0.07	-0.00345	-0.00496			4.788	37.5021			11.0344	14489300			7.014	0.4586	0.3884	0.00769	-0.01281
	0.96	4.28818	0			1.022	0.46769	0.744	0	0.783	0			0.09398	-0.14853	-0.09043			0.08	-0.00368	-0.00529			5.32	44.468			10.994	14772500			8.016	0.4902	0.4191	0.00931	-0.0139
	0.98	5.11744	0			1.061	0.76336	0.783	0	0.823	0			0.10503	-0.14356	-0.08202			0.09	-0.00383	-0.0055			5.852	49.892			10.9536	15045500			9.018	0.5201	0.4497	0.01084	-0.0133
	1	5.10455	0			1.114	0.94181	0.823	0	0.863	0			0.11608	-0.13946	-0.07466			0.1	-0.00388	-0.00556			6.384	43.9535			10.9103	15328700			10.02	0.5511	0.4813	0.01242	-0.01463
	1.02	7.44679	0			1.167	1.0678	0.863	0	0.902	0			0.12713	-0.13453	-0.06606			0.11	-0.00382	-0.00547			6.916	25.7602			10.867	15591600			11.022	0.5805	0.5121	0.0133	-0.0151
	1.04	6.2496	0			1.22	1.1547	0.902	0	0.942	0			0.13818	-0.13006	-0.06171			0.12	-0.00368	-0.00525			7.448	8.733			10.8208	15854500			12.024	0.611	0.5408	0.01507	-0.01548
	1.06	6.41792	0			1.273	1.2151	0.942	0	0.982	0			0.14923	-0.12542	-0.05995			0.13	-0.00343	-0.00488			7.98	1.2454			10.7775	16107300			13.026	0.6412	0.5722	0.01655	-0.01533
	1.08	7.4414	0			1.326	1.3096	0.982	0	1.022	0			0.16029	-0.12072	-0.05703			0.14	-0.0031	-0.00438			8.512	2.0422			10.7314	16350000			14.028	0.6703	0.601	0.01825	-0.01558
	1.1	8.85585	0			1.379	1.4809	1.022	0	1.061	0			0.17134	-0.11638	-0.05152			0.15	-0.0027	-0.00378			9.044	9.6727			10.6823	16582600			15.03	0.7013	0.6301	0.01934	-0.01527
	1.12	12.0856	0			1.432	1.5142	1.061	0	1.114	0			0.18239	-0.11141	-0.04588			0.16	-0.00227	-0.00312			9.576	18.8599			10.6361	16795000			16.032	0.731	0.6602	0.0198	-0.01554
	1.14	8.5395	0			1.498	1.5085	1.114	0	1.167	0			0.19344	-0.1065	-0.04066			0.17	-0.00181	-0.00242			10.108	28.4347			10.587	16997300			17.034	0.7614	0.6906	0.02146	-0.01595
	1.16	10.2909	0			1.564	1.5629	1.167	0	1.22	0.00654			0.20449	-0.10219	-0.03359			0.18	-0.00138	-0.00176			10.64	43.6633			10.538	17179300			18.036	0.7915	0.7197	0.02393	-0.01644
	1.18	12.0287	0			1.631	1.486	1.22	0.00651	1.273	0.02438			0.21554	-0.09802	-0.02724			0.19	-0.00102	-0.00118			11.172	64.423			10.4918	17341100			19.038	0.8221	0.7497	0.02521	-0.01648
	1.2	6.50546	0			1.697	1.2741	1.273	0.02594	1.326	0.0471			0.22659	-0.09296	-0.02145			0.2	-0.00077138	-0.000767912			11.704	74.5808			10.4398	17472600			20.04	0.8526	0.7806	0.0274	-0.01643
	1.22	8.82204	0			1.78	1.1893	1.326	0.05178	1.379	0.0617			0.23764	-0.08821	-0.01599			0.21	-0.000720423	-0.000632305			12.236	54.9994			10.3908	17593900			21.042	0.8818	0.8098	0.0288	-0.01706
	1.24	5.22388	0			1.868	1.2498	1.379	0.06705	1.432	0.06026			0.24869	-0.084	-0.01049			0.22	-0.000918727	-0.000853616			12.768	18.069			10.3417	17684900			22.044	0.9105	0.8394	0.02901	-0.01706
	1.26	4.03543	0			1.948	1.2278	1.432	0.06322	1.498	0.0587			0.25975	-0.08022	-0.00512			0.23	-0.00144	-0.00154			13.3	7.45			10.2926	17745600			23.046	0.9402	0.8686	0.03159	-0.01701
	1.28	1.39603	0			2.027	1.0747	1.498	0.05903	1.564	0.06614			0.2708	-0.07608	-0.000105887			0.24	-0.00235	-0.00279			13.832	3.45			10.2436	17775900			24.048	0.9704	0.8977	0.03235	-0.01719
	1.3	2.80518	0			2.107	0.94921	1.564	0.06362	1.631	0.08163			0.28185	-0.07206	0.00423			0.25	-0.00374	-0.00474			14.364	0.0045			10.1945	17775900			25.05	0.9985	0.9254	0.03469	-0.01785
	1.32	0	0			2.186	0.89108	1.631	0.07665	1.697	0.08909			0.2929	-0.06826	0.00928			0.26	-0.00569	-0.00751			14.896	16.9658			10.1454	17745600			26.052	1.0293	0.9539	0.03656	-0.01736
	1.34	0	0.02072			2.266	0.84582	1.697	0.08247	1.78	0.03945			0.30395	-0.06468	0.01463			0.27	-0.00834	-0.01132			15.428	18.5248			10.0964	17684900			27.054	1.0576	0.985	0.0373	-0.01741
	1.36	0	0			2.345	0.73937	1.78	0.03618	1.884	0			0.315	-0.06073	0.01976			0.28	-0.01175	-0.01623			15.96	9.1307			10.0473	17583800			28.056	1.0864	1.011	0.03883	-0.01754
	1.38	0	0.12269			2.425	0.61783	1.884	0	1.964	0			0.32605	-0.05599	0.0257			0.29	-0.01596	-0.02234			16.492	7.922			9.99822	17442200			29.058	1.117	1.0421	0.04005	-0.01808
	1.4	0	0			2.504	0.47071	1.964	0	2.043	0			0.3371	-0.05144	0.03174			0.3	-0.02104	-0.02976			17.024	24.1748			9.94916	17260200			30.06	1.147	1.0723	0.04194	-0.01787
	1.42	0	0.20305			2.583	0.14323	2.043	0	2.123	0			0.34815	-0.04688	0.03796			0.31	-0.02705	-0.03858			17.556	49.8673			9.90298	17037700			31.062	1.1741	1.101	0.04237	-0.01726
	1.44	0	0			2.703	0	2.123	0	2.202	0.00076957			0.35921	-0.04288	0.0437			0.32	-0.03403	-0.04887			18.088	63.7819			9.85391	16795000			32.064	1.2031	1.1295	0.04518	-0.01784
	1.46	0	0.07898			2.822	0	2.202	0	2.282	0.00355			0.37026	-0.03979	0.04807			0.33	-0.04205	-0.06074			18.62	63.9725			9.80773	16511800			33.066	1.2317	1.1581	0.04598	-0.01714
	1.48	0	0.20013			2.941	0	2.282	0.00063618	2.361	0.00888			0.38131	-0.03673	0.05231			0.34	-0.05114	-0.07427			19.152	59.2323			9.76155	16198400			34.068	1.2601	1.185	0.04814	-0.01753
	1.5	0	0.35348			3.06	0	2.361	0.00417	2.44	0.01687			0.39236	-0.03292	0.05662			0.35	-0.06122	-0.08934			19.684	54.7212			9.71536	15864600			35.07	1.2883	1.2132	0.04944	-0.01744
	1.52	0	0.21725			3.179	0	2.44	0.01193	2.52	0.02469			0.40341	-0.02907	0.06073			0.36	-0.07222	-0.10589			20.216	48.9496			9.67207	15520800			36.072	1.317	1.2434	0.0501	-0.01749
	1.54	0	0.08922			3.298	0	2.52	0.01998	2.599	0.02529			0.41446	-0.02577	0.06506			0.37	-0.08406	-0.12381			20.748	37.4747			9.62589	15146600			37.074	1.3474	1.2691	0.05237	-0.01755
	1.56	0	0.39765			3.418	0	2.599	0.02125	2.718	0.02778			0.42551	-0.02275	0.06938			0.38	-0.09664	-0.14299			21.28	23.5234			9.58259	14762400			38.076	1.3752	1.2996	0.05314	-0.0181
	1.58	0	0.10983			3.537	0	2.718	0.02385	2.838	0.03703			0.43656	-0.01934	0.07366			0.39	-0.10982	-0.16322			21.812	16.1001			9.53641	14368000			39.078	1.4041	1.3282	0.05467	-0.01781
	1.6	0	0.21625			3.656	0	2.838	0.03264	2.957	0.04605			0.44761	-0.01547	0.07799			0.4	-0.12344	-0.18433			22.344	16.7126			9.49312	13963400			40.08	1.4338	1.3554	0.05606	-0.01763
	1.62	0	0.35655			3.775	0	2.957	0.04087	3.076	0.05578			0.45867	-0.01188	0.08223			0.41	-0.13722	-0.20595			22.876	19.6886			9.44982	13558900			41.082	1.46	1.3838	0.05796	-0.01743
	1.64	0	0			3.934	0	3.076	0.04907	3.195	0.06633			0.46972	-0.0086	0.08628			0.42	-0.1509	-0.2277			23.408	19.0257			9.40653	13144300			42.084	1.4872	1.4134	0.05914	-0.01729
	1.66	0	0.33967			4.093	0	3.195	0.05749	3.314	0.07725			0.48077	-0.00518	0.09032			0.43	-0.16418	-0.24919			23.94	23.8461			9.36612	12739800			43.086	1.5162	1.4394	0.06151	-0.01856
	1.68	0	0.4021			4.252	0	3.314	0.06599	3.433	0.08953			0.49182	-0.00153	0.09417			0.44	-0.17676	-0.26997			24.472	38.8213			9.32282	12335300			44.088	1.5452	1.4666	0.06326	-0.01894
	1.7	0	0.02625			4.411	0	3.433	0.07441	3.553	0.10116			0.50287	0.00213	0.09816			0.45	-0.18826	-0.28957			25.004	55.0267			9.28242	11951000			45.09	1.5708	1.4934	0.06461	-0.01806
	1.72	0	0.23901			4.57	0	3.553	0.08047	3.672	0.11244			0.51392	0.00567	0.10313			0.46	-0.19827	-0.30738			25.536	62.9158			9.23912	11566700			46.092	1.6007	1.5236	0.0656	-0.01806
	1.74	0	0.82604			4.728	0	3.672	0.0856	3.791	0.10803			0.52497	0.00891	0.10805			0.47	-0.20619	-0.32261			26.068	54.4003			9.19871	11202700			47.094	1.6269	1.5485	0.06661	-0.01859
	1.76	0	0.29208			4.887	0	3.791	0.07779	3.95	0.10583			0.53602	0.01177	0.11195			0.48	-0.21173	-0.33484			26.6	37.1951			9.1583	10858900			48.096	1.6553	1.5748	0.0684	-0.01822
	1.78	0	0.74189			5.086	0	3.95	0.07168	4.109	0.11794			0.54707	0.01481	0.11605			0.49	-0.21446	-0.34343			27.132	25.1684			9.1179	10525100			49.098	1.6841	1.6052	0.07001	-0.01857
	1.8	0	1.53508			5.285	0	4.109	0.07497	4.268	0.13071			0.55813	0.01816	0.1208			0.5	-0.21394	-0.34776			27.664	22.7918			9.07749	10231900			50.1	1.7136	1.6315	0.07193	-0.01821
	1.82	0	0.87785			5.483	0	4.268	0.07666	4.427	0.14524			0.56918	0.02119	0.12522			0.51	-0.20971	-0.3472			28.196	26.8414			9.03708	9958830			51.102	1.7373	1.6588	0.07258	-0.01819
	1.84	0	0.51117			5.682	0	4.427	0.07715	4.585	0.16112			0.58023	0.02371	0.12842			0.52	-0.20133	-0.34112			28.728	35.8786			8.99956	9716120			52.104	1.7689	1.6923	0.07515	-0.01889
	1.86	0	0.45929			5.88	0	4.585	0.07684	4.744	0.17745			0.59128	0.02608	0.13095			0.53	-0.18802	-0.32839			29.26	50.4243			8.95915	9513870			53.106	1.7966	1.7157	0.07615	-0.01941
	1.88	0	0.92114			6.079	0	4.744	0.07704	4.903	0.17689			0.60233	0.02894	0.13451			0.54	-0.16949	-0.30861			29.792	63.6897			8.92163	9341950			54.108	1.8161	1.7438	0.07678	-0.01826
	1.9	0	1.13612			6.317	0	4.903	0.07237	5.102	0.17681			0.61338	0.032	0.13914			0.55	-0.14559	-0.28151			30.324	62.2712			8.8841	9210490			55.11	1.8471	1.7676	0.07887	-0.01791
	1.92	0	1.08136			6.556	0	5.102	0.07126	5.3	0.18347			0.62443	0.03507	0.14342			0.56	-0.11601	-0.24664			30.856	42.32			8.84658	9129590			56.112	1.8772	1.7959	0.08079	-0.01824
	1.94	0	0.87555			6.794	0	5.3	0.07567	5.499	0.18069			0.63548	0.03817	0.14709			0.57	-0.08051	-0.20361			31.388	22.3116			8.80906	9099250			57.114	1.9036	1.8193	0.08214	-0.01812
	1.96	0	1.17937			7.032	0	5.499	0.07882	5.698	0.16907			0.64653	0.04099	0.15027			0.58	-0.03889	-0.15211			31.92	17.1561			8.77154	9109360			58.116	1.9309	1.8496	0.08344	-0.0176
	1.98	0	1.66483			7.31	0	5.698	0.08036	5.896	0.1537			0.65759	0.04352	0.15398			0.59	0.00905	-0.09183			32.452	23.4417			8.73401	9180150			59.118	1.9536	1.8734	0.08455	-0.0179
	2	0	1.17247			7.588	0	5.896	0.08033	6.095	0.13375			0.66864	0.04594	0.15799			0.6	0.0639	-0.02187			32.984	34.9187			8.69649	9311620			--	--	--	--	--
	2.02	0	1.4568			7.867	0	6.095	0.0764	6.333	0.11327			0.67969	0.04841	0.16149			0.61	0.12494	0.05682			33.516	44.766			8.66186	9493640			--	--	--	--	--
	2.04	0	2.02185			8.145	0	6.333	0.07168	6.572	0.10233			0.69074	0.05076	0.16433			0.62	0.19203	0.14407			34.048	49.9731			8.62433	9716120			--	--	--	--	--
	2.06	0	1.73176			8.462	0	6.572	0.07189	6.81	0.09577			0.70179	0.05278	0.16654			0.63	0.26489	0.2396			34.58	53.2685			8.5897	9999280			--	--	--	--	--
	2.08	0	0.67373			8.78	0	6.81	0.07437	7.048	0.07918			0.71284	0.05398	0.16798			0.64	0.34319	0.34297			35.112	54.8874			8.55506	10322900			--	--	--	--	--
	2.1	0	2.34014			9.098	0	7.048	0.07111	7.326	0.06311			0.72389	0.05467	0.16912			0.65	0.42647	0.45361			35.644	48.9184			8.51754	10676800			--	--	--	--	--
	2.12	0	2.46858			9.416	0	7.326	0.06606	7.604	0.0593			0.73494	0.05585	0.17148			0.66	0.51443	0.57121			36.176	32.139			8.4829	11081300			--	--	--	--	--
	2.14	0	1.17987			9.773	0	7.604	0.06734	7.882	0.0647			0.746	0.05797	0.17553			0.67	0.60623	0.69467			36.708	13.7826			8.44827	11506100			--	--	--	--	--
	2.16	0	2.10689			10.131	0	7.882	0.07303	8.16	0.07341			0.75705	0.06045	0.1801			0.68	0.70089	0.82266			37.24	9.153			8.41652	11971300			--	--	--	--	--
	2.18	0	3.10962					8.16	0.07573	8.478	0.08442			0.7681	0.06277	0.18464			0.69	0.79754	0.95407			37.772	21.2839			8.38188	12456700			--	--	--	--	--
	2.2	0	2.28991					8.478	0.07831	8.796	0.09271			0.77915	0.06607	0.19067			0.7	0.89525	1.08765			38.304	38.578			8.34725	12962300			--	--	--	--	--
	2.22	0	1.90841					8.796	0.08119	9.114	0.09194			0.7902	0.06979	0.19729			0.71	0.993	1.22205			38.836	48.8963			8.3155	13498300			--	--	--	--	--
	2.24	0	2.69401					9.114	0.08	9.432	0.08384			0.80125	0.07254	0.2021			0.72	1.08969	1.35584			39.368	50.8113			8.28086	14034200			--	--	--	--	--
	2.26	0	6.43772					9.432	0.07282	9.789	0.07799			0.8123	0.07469	0.20556			0.73	1.18384	1.48709			39.9	51.4214			8.24911	14590400			--	--	--	--	--
	2.28	0	4.88621					9.789	0.06672	10.147	0.07979			0.82335	0.07593	0.20795			0.74	1.27438	1.61434			40.432	54.1802			8.21448	15156700			--	--	--	--	--
	2.3	0	3.5105					10.147	0.06831					0.8344	0.07606	0.20848			0.75	1.36013	1.73597			40.964	51.5876			8.18273	15733200			--	--	--	--	--
	2.32	0	4.7659											0.84546	0.07539	0.20701			0.76	1.43988	1.85036			41.496	41.2327			8.15098	16299500			--	--	--	--	--
	2.34	0	8.00834											0.85651	0.07524	0.20679			0.77	1.51242	1.95592			42.028	32.0557			8.11923	16865800			--	--	--	--	--
	2.36	0	7.25793											0.86756	0.07602	0.20847			0.78	1.57658	2.05106			42.56	31.0994			8.08748	17432100			--	--	--	--	--
	2.38	0	4.2466											0.87861	0.07659	0.21017			0.79	1.63063	2.13348			43.092	37.9707			8.05573	17988300			--	--	--	--	--
	2.4	0	5.78966											0.88966	0.07904	0.21508			0.8	1.67331	2.20152			43.624	44.7252			8.02398	18534400			--	--	--	--	--
	2.42	0	6.7889											0.90071	0.08401	0.22179			0.81	1.70423	2.25458			44.156	43.0875			7.99512	19060200			--	--	--	--	--
	2.44	0	2.91467											0.91176	0.09049	0.23008			0.82	1.72252	2.29149			44.688	35.7877			7.96337	19576000			--	--	--	--	--
	2.46	0	5.22289											0.92281	0.10079	0.24251			0.83	1.72743	2.31122			45.22	33.673			7.9345	20061400			--	--	--	--	--
	2.48	0	6.02008											0.93386	0.11734	0.25948			0.84	1.71832	2.31291			45.752	43.0797			7.90275	20516500			--	--	--	--	--
	2.5	0	7.52293											0.94492	0.14153	0.27893			0.85	1.6947	2.2959			46.284	59.1562			7.87389	20951300			--	--	--	--	--
	2.52	0	2.55352											0.95597	0.17225	0.2943			0.86	1.65458	2.25755			46.816	75.8891			7.84214	21345700			--	--	--	--	--
	2.54	0	7.11438											0.96702	0.21523	0.30841			0.87	1.59934	2.19966			47.348	86.4417			7.81328	21699700			--	--	--	--	--
	2.56	0	2.83059											0.97807	0.27023	0.32526			0.88	1.52913	2.12237			47.88	86.6519			7.78441	22023300			--	--	--	--	--
	2.58	0	8.35907											0.98912	0.32327	0.34231			0.89	1.44417	2.02596			48.412	77.0422			7.75555	22296300			--	--	--	--	--
	2.6	0	5.17837											1.00017	0.37492	0.36355			0.9	1.34485	1.91094			48.944	66.5567			7.72669	22528900			--	--	--	--	--
	2.62	0	7.63027											1.01122	0.42686	0.39004			0.91	1.23176	1.77808			49.476	62.7696			7.69782	22721000			--	--	--	--	--
	2.64	0	8.57306											1.02227	0.47294	0.41802			0.92	1.10508	1.6276			50.008	58.0692			7.66896	22862600			--	--	--	--	--
	2.66	0	5.54333											1.03333	0.50558	0.44117			0.93	0.96564	1.4606			50.54	48.2467			7.6401	22963700			--	--		--	--
	2.68	0	4.42866											1.04438	0.53305	0.46091			0.94	0.81547	1.27973			51.072	36.1042			7.61412	23024400				--		--	--
	2.7	0	9.26637											1.05543	0.55833	0.47903			0.95	0.65588	1.08667			51.604	19.8535			7.58526	23054800				--		--	--
	2.72	0	5.626											1.06648	0.57525	0.49106			0.96	0.48828	0.88332			52.136	7.3059			7.55928	23044600				--		--	--
	2.74	0	8.03119											1.07753	0.59007	0.50711			0.97	0.31425	0.67168			52.668	6.7176			7.53042	23014300
	2.76	0	6.97342											1.08858	0.60483	0.5301			0.98	0.13543	0.45394			53.2	16.4553			7.50444	22943500
	2.78	0	5.99591											1.09963	0.61866	0.55861			0.99	-0.04654	0.23224			53.732	28.1212			7.47558	22852500
	2.8	0	5.8987											1.11068	0.62683	0.59327			1	-0.22937	0.00952			54.264	37.4785			7.4496	22731100
	2.82	0	8.93818											1.12173	0.63836	0.63691			1.01	-0.41115	-0.21172			54.796	46.6768			7.42362	22589600
	2.84	0	9.76695											1.13279	0.65206	0.69051			1.02	-0.58999	-0.42905			55.328	53.3808			7.39765	22417700
	2.86	0	5.01136											1.14384	0.65839	0.74594			1.03	-0.76402	-0.64004			55.86	53.3772			7.36878	22235600
	2.88	0	4.72466											1.15489	0.66525	0.8063			1.04	-0.93139	-0.84234			56.392	51.9408			7.34281	22043500
	2.9	0	1.97665											1.16594	0.67115	0.86195			1.05	-1.08993	-1.03315			56.924	56.0759			7.31683	21821000
	2.92	0	2.72111											1.17699	0.67616	0.90844			1.06	-1.23729	-1.20949			57.456	64.1243			7.29374	21598500
	2.94	0	5.19634											1.18804	0.67688	0.94953			1.07	-1.3726	-1.37027			57.988	67.3189			7.26776	21365900
	2.96	0	4.47932											1.19909	0.67636	0.99426			1.08	-1.49443	-1.51372			58.52	67.3132			7.24179	21123200
	2.98	0	1.0786											1.21014	0.67249	1.03847			1.09	-1.60149	-1.63825			59.052	70.0946			7.21581	20870400
	3	0	3.03798											1.2212	0.66356	1.08628			1.1	-1.69269	-1.74252			59.584	75.2514			7.18983	20617600
	3.02	0	5.30237											1.23225	0.65324	1.14963			1.11	-1.76711	-1.82544			60.116	75.1467			7.16674	20364800
	3.04	0	2.90278											1.2433	0.64433	1.21969			1.12	-1.82239	-1.88411			60.648	66.6729			7.14076	20112000
	3.06	0	0.70689											1.25435	0.63989	1.28839			1.13	-1.85916	-1.91945			61.18	54.0524			7.11767	19869300
	3.08	0	3.26103											1.2654	0.63282	1.34061			1.14	-1.87764	-1.93187			61.712	43.4717			7.0917	19626600
	3.1	0	2.13637											1.27645	0.62544	1.36489			1.15	-1.87787	-1.92152			62.244	37.8792			7.06861	19383800
	3.12	0	4.3843											1.2875	0.61909	1.35108			1.16	-1.86007	-1.88884			62.776	35.4457			7.04552	19161400
	3.14	0	1.11214											1.29855	0.61256	1.29607			1.17	-1.82472	-1.83456			63.308	29.9085			7.02242	18949000
	3.16	0	1.10704											1.3096	0.61019	1.21226			1.18	-1.77208	-1.7592			63.84	23.3557			6.99645	18746700
	3.18	0	0											1.32066	0.60908	1.11021			1.19	-1.70222	-1.66307			64.372	21.3027			6.97336	18564700
	3.2	0	2.18043											1.33171	0.60613	1.00294			1.2	-1.61782	-1.54964			64.904	22.9369			6.95027	18392800
	3.22	0	1.09081											1.34276	0.60425	0.90143			1.21	-1.52022	-1.42077			65.436	27.5665			6.92718	18251200
	3.24	0	1.47173											1.35381	0.6047	0.81794			1.22	-1.41097	-1.27854			65.968	33.1871			6.90409	18119800
	3.26	0	1.21726											1.36486	0.60865	0.75257			1.23	-1.29172	-1.1252			66.5	38.0562			6.88099	17998400
	3.28	0	3.33321											1.37591	0.61197	0.69768			1.24	-1.1643	-0.96315			67.032	40.6919			6.8579	17897300
	3.3	0	1.19404											1.38696	0.61714	0.6526			1.25	-1.03027	-0.79463			67.564	36.0583			6.83481	17796200
	3.32	0	1.15014											1.39801	0.62331	0.62056			1.26	-0.89218	-0.62289			68.096	29.6673			6.81461	17715300
	3.34	0	1.14419											1.40906	0.63184	0.59557			1.27	-0.75229	-0.45078			68.628	30.101			6.79152	17644500
	3.36	0	2.37964											1.42012	0.64218	0.57016			1.28	-0.61268	-0.28097			69.16	37.9905			6.76843	17573700
	3.38	0	0											1.43117	0.65716	0.54927			1.29	-0.47541	-0.11608			69.692	49.5898			6.74822	17513000
	3.4	0	0											1.44222	0.67199	0.53486			1.3	-0.34251	0.04134			70.224	58.6988			6.72513	17462400
	3.42	0	0											1.45327	0.6887	0.52701			1.31	-0.2161	0.18862			70.756	58.398			6.70493	17411900
	3.44	0	1.2313											1.46432	0.70478	0.52947			1.32	-0.09892	0.32221			71.288	53.3882			6.68184	17361300
	3.46	0	0											1.47537	0.71973	0.53821			1.33	0.00795	0.44104			71.82	53.0106			6.66163	17310700
	3.48	0	0											1.48642	0.73655	0.55292			1.34	0.10293	0.54326			72.352	58.1859			6.63854	17270300
	3.5	0	0											1.49747	0.75257	0.57651			1.35	0.18463	0.62724			72.884	59.208			6.61834	17219700
	3.52	0	1.20567											1.50853	0.7667	0.6053			1.36	0.2518	0.6916			73.416	55.4135			6.59813	17159100
	3.54	0	0											1.51958	0.7791	0.63863			1.37	0.30342	0.73525			73.948	54.4944			6.57504	17108500
	3.56	0	0											1.53063	0.79441	0.67196			1.38	0.33746	0.75579			74.48	56.3912			6.55484	17037700
	3.58	0	0											1.54168	0.80996	0.70541			1.39	0.35371	0.75326			75.012	56.5289			6.53464	16977000
	3.6	0	0											1.55273	0.82386	0.73453			1.4	0.35263	0.72853			75.544	55.036			6.51443	16896100
	3.62	0	0											1.56378	0.84112	0.75374			1.41	0.33414	0.68179			76.076	48.79			6.49423	16805100
	3.64	0	0											1.57483	0.86096	0.7635			1.42	0.29844	0.61352			76.608	38.4156			6.47402	16704000
	3.66	0	1.25349											1.58588	0.88025	0.76698			1.43	0.24592	0.52452			77.14	33.7257			6.45382	16592700
	3.68	0	0											1.59693	0.89778	0.76072			1.44	0.17711	0.41572			77.672	42.0583			6.43361	16471400
	3.7	0	1.28139											1.60799	0.91927	0.75785			1.45	0.09142	0.28678			78.204	52.8442			6.41341	16329800
	3.72	0	0											1.61904	0.94398	0.76545			1.46	-0.00827	0.14149			78.736	56.3498			6.39321	16168000
	3.74	0	0											1.63009	0.97018	0.77857			1.47	-0.12066	-0.01829			79.268	50.5647			6.37589	15986000
	3.76	0	0											1.64114	0.99574	0.80353			1.48	-0.2443	-0.19051			79.8	38.1083			6.35568	15793800
	3.78	0	0											1.65219	1.02094	0.84355			1.49	-0.37756	-0.37295			80.332	28.1798			6.33548	15581500
	3.8	0	0											1.66324	1.04485	0.89188			1.5	-0.51872	-0.56326			80.864	29.0159			6.31816	15338800
	3.82	0	0											1.67429	1.06831	0.95159			1.51	-0.66615	-0.75916			81.396	40.6725			6.29796	15086000
	3.84	0	0											1.68534	1.08959	1.01952			1.52	-0.81761	-0.95772			81.928	46.4448			6.27775	14802800
	3.86	0	0											1.69639	1.11336	1.09361			1.53	-0.97079	-1.15611			82.46	37.5822			6.26044	14509500
	3.88	0	0											1.70745	1.13653	1.16797			1.54	-1.12366	-1.35181			82.992	29.7705			6.24023	14196000
	3.9	0	0											1.7185	1.15724	1.23292			1.55	-1.27424	-1.54233			83.524	30.3147			6.22291	13872400
	3.92	0	0											1.72955	1.17769	1.28664			1.56	-1.42053	-1.72527			84.056	34.887			6.20271	13528600
	3.94	0	0											1.7406	1.1968	1.31951			1.57	-1.56062	-1.89833			84.588	40.9457			6.18539	13184800
	3.96	0	0											1.75165	1.21561	1.33347			1.58	-1.69153	-2.05773			85.12	49.1493			6.16807	12820700
	3.98	0	0											1.7627	1.23659	1.3371			1.59	-1.81228	-2.2027			85.652	52.8529			6.14787	12446500
														1.77375	1.25761	1.33949			1.6	-1.9213	-2.33151			86.184	48.7601			6.13055	12062300
														1.7848	1.27599	1.3451			1.61	-2.01713	-2.44262			86.716	40.5515			6.11323	11678000
														1.79585	1.29473	1.35769			1.62	-2.09849	-2.53471			87.248	29.6292			6.09591	11283600
														1.80691	1.31389	1.38592			1.63	-2.16427	-2.60674			87.78	18.3294			6.07571	10879100
														1.81796	1.33218	1.42683			1.64	-2.21264	-2.65677			88.312	13.5477			6.05839	10484700
														1.82901	1.35042	1.4784			1.65	-2.24254	-2.68392			88.844	18.1377			6.04107	10080200
														1.84006	1.36824	1.53494			1.66	-2.25458	-2.68934			89.376	25.4457			6.02376	9675670
														1.85111	1.38484	1.59023			1.67	-2.24848	-2.67306			89.908	29.8819			6.00644	9281280
														1.86216	1.39942	1.63051			1.68	-2.22416	-2.63538			90.44	34.7175			5.98912	8876770
														1.87321	1.41133	1.64714			1.69	-2.18176	-2.57682			90.972	45.6815			5.9718	8482380
														1.88426	1.42243	1.63575			1.7	-2.12159	-2.49815			91.504	59.1107			5.95448	8098090
														1.89532	1.43352	1.59122			1.71	-2.04243	-2.39845			92.036	63.82			5.93717	7713810
														1.90637	1.44344	1.51623			1.72	-1.94669	-2.28085			92.568	57.66			5.92274	7349750
														1.91742	1.45189	1.42284			1.73	-1.83548	-2.14698			93.1	48.7822			5.90542	6985700
														1.92847	1.4584	1.32233			1.74	-1.70986	-1.99839			93.632	43.7171			5.8881	6631750
														1.93952	1.46344	1.22135			1.75	-1.57105	-1.83675			94.164	48.3221			5.87078	6287920
														1.95057	1.46793	1.13037			1.76	-1.42035	-1.66387			94.696	53.9473			5.85346	5964320
														1.96162	1.4718	1.06103			1.77	-1.25882	-1.48128			95.228	48.9406			5.83903	5660940
														1.97267	1.47387	1.01731			1.78	-1.08793	-1.29095			95.76	37.9533			5.82171	5367670
														1.98372	1.47532	0.99798			1.79	-0.91003	-1.09551			96.292	34.7454			5.80728	5084510
														1.99478	1.47636	1.00688			1.8	-0.72678	-0.89691			96.824	42.9652			5.78996	4831700
														2.00583	1.47591	1.04394			1.81	-0.53984	-0.69707			97.356	51.094			5.77265	4599100
														2.01688	1.47466	1.10318			1.82	-0.35091	-0.49787			97.888	49.2263			5.75821	4376630
														2.02793	1.47367	1.17706			1.83	-0.16165	-0.30112			98.42	44.564			5.7409	4174370
														2.03898	1.472	1.2646			1.84	0.026	-0.10912			98.952	42.1108			5.72647	3992340
														2.05003	1.46873	1.36152			1.85	0.21035	0.07667			99.484	35.5495			5.70915	3830540
														2.06108	1.46401	1.45861			1.86	0.38992	0.25487			100.016	27.0347			5.69472	3678850
														2.07213	1.4594	1.54846			1.87	0.56324	0.42414			100.548	27.3318			5.68028	3547390
														2.08318	1.45424	1.62475			1.88	0.72894	0.58329			101.08	39.3535			5.66297	3436150
														2.09424	1.44875	1.68457			1.89	0.88576	0.73127			101.612	59.2495			5.64853	3345130
														2.10529	1.44387	1.7233			1.9	1.03218	0.86679			102.144	78.6776			5.63122	3264230
														2.11634	1.43814	1.74044			1.91	1.16642	0.98834			102.676	80.2023			5.61679	3193440
														2.12739	1.43193	1.7419			1.92	1.28847	1.09644			103.208	65.783			5.60235	3142880
														2.13844	1.42575	1.73146			1.93	1.39757	1.19071			103.74	57.9263			5.58792	3112540
														2.14949	1.41975	1.71046			1.94	1.49308	1.27093			104.272	58.2143			5.57349	3092310
														2.16054	1.41437	1.68281			1.95	1.57451	1.33702			104.804	53.1082			5.55617	3092310
														2.17159	1.40826	1.65404			1.96	1.64149	1.38904			105.336	43.9431			5.54174	3092310
														2.18265	1.40141	1.63029			1.97	1.69252	1.42601			105.868	38.6741			5.52731	3122650
														2.1937	1.39469	1.61091			1.98	1.72829	1.44905			106.4	31.0705			5.51288	3152990
														2.20475	1.38949	1.5935			1.99	1.74932	1.45904			106.932	24.4163			5.49845	3203550
														2.2158	1.38752	1.58037			2	1.75579	1.45652			107.464	28.832			5.48401	3264230
														2.22685	1.3868	1.57068			2.01	1.74798	1.44211			107.996	38.2608			5.46958	3345130
														2.2379	1.38373	1.56045			2.02	1.72628	1.41649			108.528	43.4519			5.45515	3426030
														2.24895	1.37867	1.54834			2.03	1.69092	1.3802			109.06	46.9217			5.44072	3527160
														2.26	1.37256	1.53012			2.04	1.64163	1.33343			109.592	51.9741			5.42629	3638400
														2.27105	1.36532	1.49948			2.05	1.58037	1.27801			110.124	52.5717			5.41186	3759750
														2.28211	1.35854	1.45703			2.06	1.5079	1.21478			110.656	42.3489			5.39742	3891220
														2.29316	1.35236	1.40626			2.07	1.42507	1.1446			111.188	29.3849			5.38299	4032790
														2.30421	1.34626	1.35414			2.08	1.33274	1.06833			111.72	26.6086			5.37145	4184480
														2.31526	1.33953	1.30563			2.09	1.23187	0.98684			112.252	36.0306			5.35702	4346290
														2.32631	1.33213	1.26303			2.1	1.12292	0.90069			112.784	40.381			5.34258	4518200
														2.33736	1.32313	1.22732			2.11	1.00729	0.81094			113.316	31.4426			5.32815	4700230
														2.34841	1.31326	1.2059			2.12	0.88631	0.71856			113.848	20.3296			5.31661	4892370
														2.35946	1.30341	1.20474			2.13	0.761	0.62429			114.38	16.9768			5.30218	5084510
														2.37051	1.2927	1.22319			2.14	0.63241	0.52882			114.912	18.4759			5.28774	5286770
														2.38157	1.2825	1.25804			2.15	0.50153	0.43281			115.444	25.3414			5.2762	5499130
														2.39262	1.27263	1.30472			2.16	0.36939	0.3369			115.976	38.4965			5.26177	5711500
														2.40367	1.26103	1.3572			2.17	0.23702	0.24177			116.508	48.9915			5.24734	5923870
														2.41472	1.24762	1.40853			2.18	0.1055	0.14791			117.04	54.114			5.23579	6146340
														2.42577	1.23391	1.45331			2.19	-0.02429	0.05579			117.572	56.9116			5.22136	6368820
														2.43682	1.22065	1.48796			2.2	-0.15151	-0.03418			118.104	53.8001			5.20981	6591300
														2.44787	1.2065	1.50682			2.21	-0.27535	-0.12162			118.636	49.2735			5.19538	6823890
														2.45892	1.19145	1.5054			2.22	-0.39508	-0.20622			119.168	49.9378			5.18384	7046370
														2.46998	1.17734	1.48548			2.23	-0.50968	-0.28746			119.7	57.0946			5.1694	7268850
														2.48103	1.16327	1.45056			2.24	-0.61853	-0.36512			120.232	62.342			5.15786	7491330
														2.49208	1.14861	1.41263			2.25	-0.72136	-0.43919			120.764	55.2913			5.14343	7713810
														2.50313	1.13109	1.38104			2.26	-0.81774	-0.50951			121.296	34.6563			5.13188	7926180
														2.51418	1.11173	1.35859			2.27	-0.9073	-0.57597			121.828	15.1488			5.12034	8148660
														2.52523	1.09536	1.34637			2.28	-0.98977	-0.63851			122.36	7.8859			5.10591	8350910
														2.53628	1.08185	1.33937			2.29	-1.06492	-0.69707			122.892	9.0453			5.09436	8563280
														2.54733	1.06791	1.33471			2.3	-1.1318	-0.75121			123.424	14.3499			5.08282	8755420
														2.55838	1.05342	1.33206			2.31	-1.19122	-0.80143			123.956	23.2253			5.06838	8947560
														2.56944	1.03807	1.32646			2.32	-1.24326	-0.8478			124.488	34.7964			5.05684	9129590
														2.58049	1.02329	1.31142			2.33	-1.28805	-0.89041			125.02	46.3884			5.04529	9301500
														2.59154	1.00905	1.2851			2.34	-1.3258	-0.9294			125.552	56.8583			5.03375	9473420
														2.60259	0.99811	1.25161			2.35	-1.35679	-0.96492			126.084	63.5467			5.01932	9625110
														2.61364	0.98789	1.20811			2.36	-1.38104	-0.99699			126.616	60.0272			5.00777	9766690
														2.62469	0.97624	1.15536			2.37	-1.399	-1.02582							4.99623	9898150
														2.63574	0.96436	1.10137			2.38	-1.41154	-1.05186							4.98468	10019500
														2.64679	0.95507	1.05368			2.39	-1.41917	-1.07535							4.97313	10130700
														2.65784	0.94708	1.013			2.4	-1.42247	-1.09657							4.96159	10221800
														2.6689	0.93955	0.98373			2.41	-1.42203	-1.11578							4.95004	10302700
														2.67995	0.93165	0.96123			2.42	-1.41847	-1.13329							4.9385	10363300
														2.691	0.92477	0.94443			2.43	-1.41222	-1.14926							4.92695	10413900
														2.70205	0.92004	0.93055			2.44	-1.40422	-1.16416							4.91252	10454300
														2.7131	0.9149	0.92023			2.45	-1.39513	-1.17829							4.90098	10484700
														2.72415	0.91228	0.90999			2.46	-1.38556	-1.19194							4.88943	10494800
														2.7352	0.90925	0.89214			2.47	-1.3761	-1.20537							4.87789	10494800
														2.74625	0.90659	0.87045			2.48	-1.36728	-1.21882							4.86923	10494800
														2.7573	0.90483	0.84511			2.49	-1.3597	-1.23254							4.85768	10464500
														2.76836	0.90493	0.8134			2.5	-1.35391	-1.24675							4.84614	10434100
														2.77941	0.90686	0.78228			2.51	-1.35018	-1.26158							4.83459	10393700
														2.79046	0.90747	0.75329			2.52	-1.34882	-1.27712							4.82305	10343100
														2.80151	0.90939	0.73071			2.53	-1.35007	-1.29344							4.8115	10272300
														2.81256	0.91277	0.71569			2.54	-1.35407	-1.31055							4.79996	10201500
														2.82361	0.91518	0.70687			2.55	-1.36087	-1.3284							4.78841	10110500
														2.83466	0.91565	0.71031			2.56	-1.37073	-1.34693							4.77975	10019500
														2.84571	0.91565	0.7293			2.57	-1.38327	-1.36591							4.76821	9918380
														2.85677	0.91775	0.76101			2.58	-1.39821	-1.3851							4.75666	9807140
														2.86782	0.92379	0.80639			2.59	-1.41525	-1.40421							4.74512	9685780
														2.87887	0.92897	0.8548			2.6	-1.43398	-1.42289							4.73357	9554320
														2.88992	0.93226	0.90537			2.61	-1.45394	-1.44075							4.72491	9412740
														2.90097	0.93456	0.95237			2.62	-1.47457	-1.45728							4.71337	9271160
														2.91202	0.93822	0.99617			2.63	-1.49517	-1.47184							4.70182	9109360
														2.92307	0.94278	1.03491			2.64	-1.51501	-1.48399							4.69316	8947560
														2.93412	0.94673	1.06283			2.65	-1.53335	-1.49318							4.68162	8785760
														2.94517	0.95206	1.08435			2.66	-1.54945	-1.4988							4.67007	8603730
														2.95623	0.9561	1.09994			2.67	-1.56251	-1.50027							4.66141	8421700
														2.96728	0.95764	1.10399			2.68	-1.57174	-1.49697							4.64987	8239670
														2.97833	0.95971	1.09598			2.69	-1.57587	-1.4878							4.64121	8037420
														2.98938	0.96727	1.09013			2.7	-1.57434	-1.47243							4.62966	7845280
														3.00043	0.97624	1.08469			2.71	-1.56654	-1.4505							4.61812	7632910
														3.01148	0.98448	1.07197			2.72	-1.55179	-1.4215							4.60946	7430660
														3.02253	0.98959	1.05701			2.73	-1.52949	-1.38502							4.59791	7218290
														3.03358	0.99442	1.04643			2.74	-1.49909	-1.34068							4.58925	6995810
														3.04463	0.99981	1.03906			2.75	-1.4599	-1.28798							4.57771	6783440
														3.05569	1.00692	1.03413			2.76	-1.41096	-1.22617							4.56905	6560970
														3.06674	1.01273	1.0343			2.77	-1.35283	-1.15591							4.5575	6338490
														3.07779	1.01716	1.0407			2.78	-1.28541	-1.07723							4.54885	6126120
														3.08884	1.0223	1.04761			2.79	-1.20871	-0.99025							4.5373	5903640
														3.09989	1.02884	1.06048			2.8	-1.12289	-0.89523							4.52864	5691270
														3.11094	1.03533	1.07858			2.81	-1.02822	-0.79253							4.51998	5468800
														3.12199	1.04176	1.10319			2.82	-0.92448	-0.68211							4.50844	5256430
														3.13304	1.04605	1.12964			2.83	-0.81266	-0.56495							4.49978	5054180
														3.1441	1.05071	1.15824			2.84	-0.69376	-0.44205							4.49112	4851920
														3.15515	1.05902	1.19394			2.85	-0.5686	-0.31427							4.47957	4649670
														3.1662	1.06978	1.23169			2.86	-0.43812	-0.18253							4.47091	4457530
														3.17725	1.0781	1.2643			2.87	-0.30333	-0.04786							4.46226	4275500
														3.1883	1.08368	1.28595			2.88	-0.16532	0.08865							4.45071	4103580
														3.19935	1.0898	1.3037			2.89	-0.02529	0.22572							4.44205	3931670
														3.2104	1.09486	1.31355			2.9	0.1152	0.36197							4.43339	3769860
														3.22145	1.09878	1.31297			2.91	0.25484	0.49613							4.42185	3618170
														3.2325	1.10442	1.30779			2.92	0.39227	0.62693							4.41319	3486710
														3.24356	1.11201	1.30132			2.93	0.52616	0.75308							4.40453	3355240
														3.25461	1.12082	1.2963			2.94	0.65516	0.87333							4.39587	3233890
														3.26566	1.12946	1.29428			2.95	0.77744	0.98587							4.38721	3132770
														3.27671	1.13727	1.29398			2.96	0.8917	1.08954							4.37567	3041750
														3.28776	1.14102	1.28876			2.97	0.99707	1.1836							4.36701	2970960
														3.29881	1.14557	1.28027			2.98	1.09245	1.26708							4.35835	2910290
														3.30986	1.153	1.27598			2.99	1.17685	1.33909							4.34969	2859720
														3.32091	1.16137	1.27425			3	1.24939	1.39888							4.34103	2839500
														3.33196	1.16686	1.27311			3.01	1.30925	1.44573							4.33237	2819270
														3.34302	1.17111	1.27213			3.02	1.3544	1.47775							4.32083	2829380
														3.35407	1.17611	1.27097			3.03	1.38583	1.49608							4.31217	2839500
														3.36512	1.18195	1.27263			3.04	1.4033	1.50061							4.30351	2869840
														3.37617	1.18836	1.28244			3.05	1.40674	1.49136							4.29485	2910290
														3.38722	1.19525	1.29587			3.06	1.39621	1.46856							4.28619	2960850
														3.39827	1.1995	1.30587			3.07	1.37199	1.43258							4.27753	3011410
														3.40932	1.20428	1.31605			3.08	1.33374	1.38323							4.26887	3082200
														3.42037	1.21002	1.32619			3.09	1.28218	1.32138							4.26021	3163100
														3.43143	1.21371	1.33158			3.1	1.21886	1.24862							4.25155	3244000
														3.44248	1.2135	1.32993			3.11	1.1447	1.16596							4.2429	3324910
														3.45353	1.21374	1.31913			3.12	1.06075	1.07454							4.23424	3415920
														3.46458	1.21518	1.30122			3.13	0.96818	0.97559							4.22558	3517050
														3.47563	1.21661	1.27947			3.14	0.86828	0.87044							4.21692	3618170
														3.48668	1.21915	1.25242			3.15	0.76186	0.76011							4.20826	3709190
														3.49773	1.22123	1.21975			3.16	0.65119	0.64673							4.1996	3810310
														3.50878	1.22143	1.18367			3.17	0.53774	0.53179							4.19094	3911440
														3.51983	1.22102	1.1506			3.18	0.42304	0.4168							4.18228	4012570
														3.53089	1.22017	1.1249			3.19	0.3086	0.30324							4.17362	4113700
														3.54194	1.21628	1.10501			3.2	0.19589	0.19254							4.16496	4204710
														3.55299	1.21241	1.09039			3.21	0.08662	0.08638							4.15631	4295720
														3.56404	1.21112	1.08534			3.22	-0.01753	-0.01364							4.15053	4376630
														3.57509	1.20874	1.08763			3.23	-0.11551	-0.10664							4.14187	4457530
														3.58614	1.20473	1.09385			3.24	-0.2061	-0.19153							4.13321	4528320
														3.59719	1.19972	1.09935			3.25	-0.28822	-0.26737							4.12456	4588990
														3.60824	1.19463	1.10238			3.26	-0.36091	-0.33333							4.1159	4639560
														3.61929	1.18984	1.10207			3.27	-0.42333	-0.38877							4.10724	4680010
														3.63035	1.18736	1.09754			3.28	-0.47364	-0.432							4.10147	4710340
														3.6414	1.1859	1.08302			3.29	-0.51227	-0.46367							4.09281	4730570
														3.65245	1.18237	1.05951			3.3	-0.53905	-0.48382							4.08415	4740680
														3.6635	1.17843	1.03421			3.31	-0.55385	-0.4925							4.07549	4730570
														3.67455	1.17588	1.00736			3.32	-0.55669	-0.48991							4.06972	4710340
														3.6856	1.17326	0.97538			3.33	-0.54775	-0.47643							4.06106	4680010
														3.69665	1.16871	0.94336			3.34	-0.52694	-0.45221							4.0524	4639560
														3.7077	1.16168	0.91837			3.35	-0.49445	-0.41768							4.04374	4588990
														3.71875	1.15315	0.90143			3.36	-0.45183	-0.37447							4.03797	4528320
														3.72981	1.14667	0.89147			3.37	-0.39991	-0.32353							4.02931	4467640
														3.74086	1.14168	0.89249			3.38	-0.33961	-0.26593							4.02065	4386740
														3.75191	1.13519	0.9073			3.39	-0.27197	-0.2028							4.01488	4305840
														3.76296	1.12748	0.93542			3.4	-0.19811	-0.13536							4.00622	4214820
														3.77401	1.12098	0.97787			3.41	-0.11888	-0.06467							3.99756	4123810
														3.78506	1.1165	1.03167			3.42	-0.03604	0.0076							3.99179	4022680
														3.79611	1.1115	1.08995			3.43	0.04902	0.08011							3.98313	3921550
														3.80716	1.10637	1.15053			3.44	0.13497	0.15157							3.97447	3810310
														3.81822	1.10117	1.20894			3.45	0.22053	0.22077							3.96869	3699080
														3.82927	1.09384	1.25212			3.46	0.3044	0.28651							3.96004	3587840
														3.84032	1.08668	1.27327			3.47	0.38522	0.3475							3.95426	3476600
														3.85137	1.08116	1.26921			3.48	0.46143	0.40227							3.9456	3355240
														3.86242	1.07635	1.23959			3.49	0.53219	0.45034							3.93694	3244000
														3.87347	1.07243	1.19487			3.5	0.59652	0.4909							3.93117	3122650
														3.88452	1.07056	1.14632			3.51	0.65351	0.52329							3.92251	3011410
														3.89557	1.0713	1.0953			3.52	0.70236	0.54698							3.91674	2890060
														3.90662	1.07365	1.03784			3.53	0.74241	0.56155							3.90808	2778820
														3.91768	1.07436	0.97914			3.54	0.77229	0.56596							3.90231	2677690
														3.92873	1.07251	0.92913			3.55	0.79204	0.56056							3.89365	2566450
														3.93978	1.07135	0.89038			3.56	0.80173	0.54572							3.88788	2465330
														3.95083	1.07104	0.86038			3.57	0.80126	0.52163							3.87922	2374310
														3.96188	1.07136	0.84331			3.58	0.79066	0.48863							3.87345	2283300
														3.97293	1.0721	0.83842			3.59	0.77009	0.44715							3.86479	2202400
														3.98398	1.07486	0.83935			3.6	0.73968	0.39762							3.85901	2121500
														3.99503	1.07781	0.84415			3.61	0.6992	0.34025							3.85036	2060820
														4.00608	1.07848	0.85261			3.62	0.65013	0.27657							3.84458	1990030
														4.01714	1.08068	0.86577			3.63	0.59316	0.20747							3.83592	1939470
														4.02819	1.08476	0.88344			3.64	0.52903	0.13386							3.83015	1888900
														4.03924	1.08842	0.90257			3.65	0.45859	0.05674							3.82149	1838340
														4.05029	1.09105	0.91562			3.66	0.38275	-0.0229							3.81572	1808000
														4.06134	1.09295	0.92355			3.67	0.30223	-0.10402							3.80995	1767550
														4.07239	1.09611	0.93201			3.68	0.21832	-0.18539							3.80129	1737210
														4.08344	1.10015	0.94208			3.69	0.13226	-0.26592							3.79552	1716990
														4.09449	1.10415	0.9515			3.7	0.04513	-0.34459							3.78686	1696760
														4.10555	1.1125	0.95899			3.71	-0.04203	-0.42041							3.78108	1676540
														4.1166	1.12224	0.96822			3.72	-0.12814	-0.49245							3.77531	1666430
														4.12765	1.12858	0.98008			3.73	-0.21214	-0.55978							3.76665	1656310
														4.1387	1.13177	0.99086			3.74	-0.29261	-0.62094							3.76088	1656310
														4.14975	1.13349	1.00046			3.75	-0.36887	-0.67574							3.75222	1656310
														4.1608	1.13544	1.01097			3.76	-0.44001	-0.72355							3.74645	1656310
														4.17185	1.14143	1.02141			3.77	-0.50522	-0.76379							3.74067	1656310
														4.1829	1.14805	1.02955			3.78	-0.56375	-0.79602							3.73202	1666430
														4.19395	1.15356	1.03516			3.79	-0.61492	-0.81985							3.72624	1666430
														4.20501	1.15927	1.04439			3.8	-0.65762	-0.83444							3.72047	1676540
														4.21606	1.16757	1.05983			3.81	-0.69137	-0.83969							3.71181	1686650
														4.22711	1.17476	1.0745			3.82	-0.71621	-0.83598							3.70604	1696760
														4.23816	1.17843	1.08546			3.83	-0.73185	-0.82333							3.70027	1716990
														4.24921	1.18391	1.10038			3.84	-0.73811	-0.80184							3.69449	1727100
														4.26026	1.18996	1.12286			3.85	-0.73487	-0.7717							3.68583	1737210
														4.27131	1.19313	1.14733			3.86	-0.72213	-0.73316							3.68006	1757440
														4.28236	1.19489	1.17529			3.87	-0.69891	-0.68565							3.67429	1767550
														4.29341	1.19945	1.2135			3.88	-0.66649	-0.63055							3.66852	1777670
														4.30447	1.20502	1.25573			3.89	-0.62517	-0.56834							3.65986	1787780
														4.31552	1.21068	1.29888			3.9	-0.57529	-0.49952							3.65409	1808000
														4.32657	1.21563	1.34046			3.91	-0.5173	-0.42465							3.64831	1818120
														4.33762	1.21875	1.38143			3.92	-0.45169	-0.34433							3.64254	1828230
														4.34867	1.22045	1.41908			3.93	-0.37867	-0.25895							3.63388	1838340
														4.35972	1.22139	1.45619			3.94	-0.29893	-0.16925							3.62811	1838340
														4.37077	1.22376	1.48384			3.95	-0.21359	-0.0762							3.62234	1848450
														4.38182	1.22781	1.49335			3.96	-0.12338	0.01952							3.61656	1858570
														4.39288	1.22694	1.49227			3.97	-0.02906	0.11719							3.61079	1868680
														4.40393	1.22372	1.48103			3.98	0.06857	0.21613							3.60502	1868680
														4.41498	1.22341	1.46117			3.99	0.16867	0.31562							3.59636	1878790
														4.42603	1.22364	1.43374			4	0.2705	0.41486							3.59059	1878790
														4.43708	1.22366	1.39945			4.01	0.37296	0.51312							3.58481	1888900
														4.44813	1.22409	1.35949			4.02	0.47518	0.6097							3.57904	1899020
														4.45918	1.22045	1.31128			4.03	0.5763	0.70394							3.57327	1899020
														4.47023	1.21428	1.25767			4.04	0.67548	0.79519							3.5675	1909130
														4.48128	1.20767	1.19692			4.05	0.7719	0.88282							3.56172	1909130
														4.49234	1.20613	1.14161			4.06	0.86457	0.966							3.55595	1919240
														4.50339	1.20532	1.09469			4.07	0.95247	1.04392							3.55018	1929360
														4.51444	1.19984	1.04994			4.08	1.03514	1.11635							3.54152	1929360
														4.52549	1.19195	1.00397			4.09	1.11189	1.18277							3.53575	1939470
														4.53654	1.18316	0.95526			4.1	1.18208	1.24268							3.52997	1949580
														4.54759	1.17606	0.91305			4.11	1.24512	1.29563							3.5242	1959690
														4.55864	1.17026	0.87915			4.12	1.30048	1.34122							3.51843	1969810
														4.56969	1.16493	0.85416			4.13	1.34682	1.37828							3.51266	1979920
														4.58074	1.15839	0.83364			4.14	1.38436	1.40706							3.50688	1990030
														4.5918	1.15053	0.82118			4.15	1.41293	1.42746							3.50111	2000140
														4.60285	1.14223	0.81185			4.16	1.43227	1.43926							3.49534	2020370
														4.6139	1.13665	0.81584			4.17	1.44221	1.44231							3.48956	2030480
														4.62495	1.13092	0.83222			4.18	1.44266	1.43652							3.48379	2050710
														4.636	1.12029	0.84899			4.19	1.43328	1.42156							3.47802	2060820
														4.64705	1.10817	0.86245			4.2	1.41368	1.39705							3.47225	2081050
														4.6581	1.09884	0.87237			4.21	1.38483	1.36384							3.46647	2101270
														4.66915	1.09035	0.88836			4.22	1.34697	1.32214							3.4607	2121500
														4.6802	1.08075	0.90729			4.23	1.30043	1.27219							3.45493	2151830
														4.69126	1.06869	0.92381			4.24	1.24562	1.21435							3.44916	2172060
														4.70231	1.05584	0.93474			4.25	1.18302	1.14902							3.44338	2192290
														4.71336	1.04182	0.94776			4.26	1.1126	1.0761							3.43761	2212510
														4.72441	1.02597	0.94826			4.27	1.0355	0.99664							3.43184	2242850
														4.73546	1.011	0.9413			4.28	0.95261	0.91147							3.42607	2263070
														4.74651	1.00024	0.93901			4.29	0.86469	0.82128							3.42029	2283300
														4.75756	0.99294	0.94274			4.3	0.77255	0.72681							3.41452	2303520
														4.76861	0.98168	0.95081			4.31	0.67702	0.62886							3.40875	2333860
														4.77967	0.96885	0.95119			4.32	0.57893	0.52823							3.40586	2354090
														4.79072	0.95479	0.94986			4.33	0.47919	0.42579							3.40009	2374310
														4.80177	0.94456	0.9487			4.34	0.37893	0.32266							3.39432	2384430
														4.81282	0.93529	0.95001			4.35	0.27905	0.21977							3.38854	2404650
														4.82387	0.92843	0.95558			4.36	0.18046	0.11804							3.38277	2424880
														4.83492	0.91966	0.96197			4.37	0.08405	0.01838							3.377	2434990
														4.84597	0.90565	0.96397			4.38	-0.00933	-0.07831							3.37123	2445100
														4.85702	0.89337	0.96328			4.39	-0.09851	-0.1708							3.36545	2455220
														4.86807	0.88659	0.95462			4.4	-0.18277	-0.25831							3.35968	2465330
														4.87913	0.87658	0.94249			4.41	-0.26156	-0.34024							3.35679	2475440
														4.89018	0.86567	0.92467			4.42	-0.33427	-0.41587							3.35102	2475440
														4.90123	0.85853	0.91062			4.43	-0.40034	-0.4846							3.34525	2475440
														4.91228	0.85227	0.8957			4.44	-0.4593	-0.54588							3.33948	2475440
														4.92333	0.84333	0.87494			4.45	-0.51065	-0.59915							3.3337	2465330
														4.93438	0.83561	0.85905			4.46	-0.5534	-0.64328							3.32793	2455220
														4.94543	0.83057	0.8451			4.47	-0.58816	-0.67889							3.32216	2445100
														4.95648	0.82565	0.82958			4.48	-0.61485	-0.70585							3.31927	2424880
														4.96753	0.81924	0.81723			4.49	-0.63351	-0.72416							3.3135	2404650
														4.97859	0.81315	0.81247			4.5	-0.64427	-0.73394							3.30773	2384430
														4.98964	0.80916	0.80266			4.51	-0.64735	-0.73541							3.30195	2354090
														5.00069	0.80906	0.79491			4.52	-0.64259	-0.72836							3.29618	2323750
														5.01174	0.80657	0.78694			4.53	-0.63061	-0.71347							3.29329	2283300
														5.02279	0.80191	0.77737			4.54	-0.61228	-0.69167							3.28752	2242850
														5.03384	0.79989	0.76683			4.55	-0.58817	-0.6636							3.28175	2202400
														5.04489	0.79591	0.75427			4.56	-0.55893	-0.62997							3.27598	2161950
														5.05594	0.79256	0.74615			4.57	-0.52525	-0.59157							3.2702	2111380
														5.067	0.7902	0.73493			4.58	-0.48785	-0.54922							3.26732	2070930
														5.07805	0.7878	0.72817			4.59	-0.44728	-0.50357							3.26155	2020370
														5.0891	0.78606	0.7302			4.6	-0.40473	-0.45597							3.25577	1969810
														5.10015	0.78598	0.73757			4.61	-0.361	-0.40734							3.25	1919240
														5.1112	0.78727	0.74934			4.62	-0.31689	-0.35859							3.24711	1868680
														5.12225	0.78543	0.76564			4.63	-0.27315	-0.31063							3.24134	1818120
														5.1333	0.78223	0.7827			4.64	-0.23055	-0.26432							3.23557	1767550
														5.14435	0.78213	0.79474			4.65	-0.18991	-0.22068							3.2298	1716990
														5.1554	0.7814	0.80851			4.66	-0.15199	-0.18059							3.22691	1656310
														5.16646	0.77993	0.82197			4.67	-0.11724	-0.14455							3.22114	1615860
														5.17751	0.77782	0.83316			4.68	-0.08616	-0.11315							3.21536	1565300
														5.18856	0.77835	0.84961			4.69	-0.05916	-0.08688							3.21248	1514740
														5.19961	0.78017	0.86382			4.7	-0.03659	-0.06613							3.20671	1474280
														5.21066	0.7808	0.87373			4.71	-0.0187	-0.05117							3.20093	1423720
														5.22171	0.78117	0.88395			4.72	-0.00618	-0.04284							3.19516	1383270
														5.23276	0.78101	0.88809			4.73	0.00143	-0.04055							3.19227	1342820
														5.24381	0.77937	0.89028			4.74	0.00419	-0.04417							3.1865	1312480
														5.25486	0.77787	0.88949			4.75	0.00226	-0.0535							3.18073	1282140
														5.26592	0.7806	0.89541			4.76	-0.00414	-0.06822							3.17784	1251810
														5.27697	0.78202	0.90051			4.77	-0.01472	-0.08794							3.17207	1221470
														5.28802	0.78297	0.89048			4.78	-0.02924	-0.11233							3.1663	1201240
														5.29907	0.78502	0.87483			4.79	-0.04727	-0.14079							3.16341	1191130
														5.31012	0.78708	0.85811			4.8	-0.06803	-0.17235							3.15764	1170900
														5.32117	0.7884	0.8333			4.81	-0.09097	-0.20627							3.15187	1170900
														5.33222	0.78713	0.80105			4.82	-0.1155	-0.24179							3.14898	1160790
														5.34327	0.78589	0.7697			4.83	-0.141	-0.27812							3.14321	1160790
														5.35433	0.78571	0.7412			4.84	-0.16687	-0.31444							3.13743	1170900
														5.36538	0.78515	0.71188			4.85	-0.1924	-0.34978							3.13455	1181020
														5.37643	0.78527	0.68639			4.86	-0.21695	-0.38336							3.12877	1191130
														5.38748	0.78664	0.66861			4.87	-0.23995	-0.41445							3.123	1201240
														5.39853	0.78806	0.65321			4.88	-0.26087	-0.44235							3.12012	1211360
														5.40958	0.78715	0.63977			4.89	-0.27923	-0.46645							3.11434	1231580
														5.42063	0.78212	0.62547			4.9	-0.29462	-0.48618							3.11146	1251810
														5.43168	0.779	0.61653			4.91	-0.30653	-0.50091							3.10568	1272030
														5.44273	0.77697	0.61324			4.92	-0.31449	-0.51							3.09991	1292260
														5.45379	0.77551	0.61298			4.93	-0.3186	-0.5136							3.09702	1312480
														5.46484	0.77463	0.62081			4.94	-0.31874	-0.5116							3.09125	1342820
														5.47589	0.77314	0.63653			4.95	-0.31489	-0.50396							3.08837	1363050
														5.48694	0.77108	0.64798			4.96	-0.30711	-0.49079							3.08259	1383270
														5.49799	0.76896	0.6559			4.97	-0.29554	-0.47229							3.07682	1413610
														5.50904	0.76482	0.66544			4.98	-0.2801	-0.44832							3.07393	1433830
														5.52009	0.75782	0.67921			4.99	-0.26138	-0.41972							3.06816	1454060
														5.53114	0.75274	0.69084			5	-0.23983	-0.38711							3.06528	1474280
														5.54219	0.75269	0.70065			5.01	-0.2159	-0.3511							3.0595	1494510
														5.55325	0.75383	0.71049			5.02	-0.19007	-0.31236							3.05662	1514740
														5.5643	0.75126	0.71845			5.03	-0.16289	-0.2716							3.05084	1524850
														5.57535	0.74441	0.72733			5.04	-0.13489	-0.22959							3.04507	1545070
														5.5864	0.73904	0.73883			5.05	-0.10674	-0.18718							3.04218	1555190
														5.59745	0.7372	0.75232			5.06	-0.07908	-0.1453							3.03641	1565300
														5.6085	0.73544	0.77001			5.07	-0.05249	-0.10472							3.03353	1565300
														5.61955	0.73102	0.79055			5.08	-0.02753	-0.06622							3.02775	1565300
														5.6306	0.72519	0.80896			5.09	-0.00476	-0.03054							3.02487	1565300
														5.64165	0.71903	0.82429			5.1	0.01534	0.00165							3.01909	1555190
														5.65271	0.71444	0.834			5.11	0.03202	0.02932							3.01621	1545070
														5.66376	0.71227	0.8358			5.12	0.04499	0.05209							3.01044	1534960
														5.67481	0.71142	0.83406			5.13	0.05406	0.06966							3.00755	1514740
														5.68586	0.70976	0.82293			5.14	0.05897	0.0817							3.00178	1494510
														5.69691	0.70546	0.80056			5.15	0.05958	0.08798							2.99889	1474280
														5.70796	0.70076	0.77319			5.16	0.05578	0.08836							2.99312	1443950
														5.71901	0.69847	0.7455			5.17	0.0475	0.08272							2.99023	1423720
														5.73006	0.69986	0.71998			5.18	0.03449	0.0707							2.98446	1393380
														5.74112	0.70177	0.69576			5.19	0.01735	0.05312							2.98157	1352930
														5.75217	0.70127	0.673			5.2	-0.00367	0.0303							2.9758	1322590
														5.76322	0.70026	0.65464			5.21	-0.02823	0.00265							2.97291	1282140
														5.77427	0.69671	0.63935			5.22	-0.05598	-0.02931							2.96714	1251810
														5.78532	0.6928	0.6256			5.23	-0.08645	-0.06503							2.96425	1211360
														5.79637	0.69036	0.61147			5.24	-0.1193	-0.10403							2.95848	1170900
														5.80742	0.68821	0.59844			5.25	-0.15385	-0.14543							2.9556	1130450
														5.81847	0.6865	0.58951			5.26	-0.18947	-0.18837							2.94982	1090000
														5.82952	0.68462	0.58154			5.27	-0.22558	-0.23211							2.94694	1049550
														5.84058	0.68614	0.57658			5.28	-0.2616	-0.27589							2.94116	1009100
														5.85163	0.69274	0.57803			5.29	-0.29699	-0.31899							2.93828	968651
														5.86268	0.69983	0.58387			5.3	-0.33118	-0.36067							2.9325	928200
														5.87373	0.70324	0.58704			5.31	-0.36345	-0.39999							2.92962	887749
														5.88478	0.70614	0.58757			5.32	-0.39347	-0.43655							2.92673	847298
														5.89583	0.71056	0.59445			5.33	-0.42084	-0.4698							2.92096	816960
														5.90688	0.71426	0.60965			5.34	-0.44521	-0.49932							2.91807	776510
														5.91793	0.71903	0.63202			5.35	-0.46632	-0.52477							2.9123	746172
														5.92898	0.72492	0.65743			5.36	-0.48395	-0.54589							2.90941	715834
														5.94004	0.73059	0.68144			5.37	-0.49774	-0.56226							2.90364	685496
														5.95109	0.73638	0.70184			5.38	-0.50767	-0.57387							2.90075	655157
														5.96214	0.74588	0.72405			5.39	-0.51398	-0.58105							2.89787	624819
														5.97319	0.75853	0.74949			5.4	-0.5168	-0.58401							2.8921	604594
														5.98424	0.76908	0.77266			5.41	-0.51631	-0.58301							2.88921	584369
														5.99529	0.77688	0.80011			5.42	-0.51277	-0.57845							2.88344	564143
														6.00634	0.78306	0.83161			5.43	-0.50651	-0.57077							2.88055	554031
														6.01739	0.79162	0.86194			5.44	-0.49769	-0.56026							2.87766	533805
														6.02845	0.80257	0.88879			5.45	-0.48704	-0.54788							2.87189	523693
														6.0395	0.81561	0.91473			5.46	-0.47503	-0.53426							2.86901	513580
														6.05055	0.82938	0.93873			5.47	-0.46215	-0.52006							2.86612	513580
														6.0616	0.84058	0.95054			5.48	-0.44892	-0.50596							2.86035	503467
														6.07265	0.8509	0.95868			5.49	-0.43581	-0.49261							2.85746	503467
														6.0837	0.86366	0.97679			5.5	-0.4234	-0.48077							2.85457	503467
														6.09475	0.87644	0.99683			5.51	-0.41222	-0.47115							2.8488	503467
														6.1058	0.88649	1.00982			5.52	-0.40264	-0.46418							2.84591	503467
														6.11685	0.89882	1.01959			5.53	-0.39505	-0.46031							2.84014	513580
														6.12791	0.91291	1.02692			5.54	-0.38976	-0.45993							2.83726	513580
														6.13896	0.92306	1.02871			5.55	-0.38702	-0.4633							2.83437	523693
														6.15001	0.93494	1.03014			5.56	-0.387	-0.47059							2.8286	533805
														6.16106	0.94986	1.03132			5.57	-0.39011	-0.48227							2.82571	543918
														6.17211	0.96401	1.02745			5.58	-0.39607	-0.49787							2.82282	554031
														6.18316	0.97563	1.01826			5.59	-0.40475	-0.51714							2.81994	564143
														6.19421	0.98474	1.00984			5.6	-0.41599	-0.53971							2.81417	584369
														6.20526	0.99445	1.00431			5.61	-0.4295	-0.56514							2.81128	594481
														6.21631	1.00708	1.01073			5.62	-0.44494	-0.59286							2.80839	614707
														6.22737	1.02019	1.02378			5.63	-0.46192	-0.62221							2.80262	624819
														6.23842	1.0316	1.02928			5.64	-0.47988	-0.65233							2.79973	645045
														6.24947	1.04035	1.02941			5.65	-0.49816	-0.68222							2.79685	655157
														6.26052	1.05059	1.03953			5.66	-0.51611	-0.71095							2.79107	675383
														6.27157	1.06232	1.05427			5.67	-0.53307	-0.73753							2.78819	695608
														6.28262	1.07508	1.07141			5.68	-0.54834	-0.76094							2.7853	715834
														6.29367	1.08675	1.08169			5.69	-0.56122	-0.78015							2.78242	736059
														6.30472	1.09716	1.09085			5.7	-0.57061	-0.79353							2.77664	756284
														6.31578	1.10611	1.10538			5.71	-0.57599	-0.8004							2.77376	766397
														6.32683	1.11374	1.12096			5.72	-0.57675	-0.79993							2.77087	786622
														6.33788	1.11866	1.13053			5.73	-0.57228	-0.79128							2.7651	806848
														6.34893	1.12443	1.13934			5.74	-0.56201	-0.77369							2.76221	827073
														6.35998	1.13271	1.15564			5.75	-0.54545	-0.74651							2.75933	847298
														6.37103	1.14197	1.16964			5.76	-0.52196	-0.70887							2.75644	867524
														6.38208	1.14957	1.17995			5.77	-0.49083	-0.65983							2.75067	887749
														6.39313	1.15661	1.18946			5.78	-0.45243	-0.60006							2.74778	897862
														6.40418	1.16253	1.19451			5.79	-0.40669	-0.52953							2.74489	918087
														6.41524	1.1645	1.19526			5.8	-0.35362	-0.4484							2.74201	938313
														6.42629	1.16718	1.1936			5.81	-0.29339	-0.35697							2.73623	958538
														6.43734	1.16911	1.18611			5.82	-0.22626	-0.25576							2.73335	968651
														6.44839	1.17291	1.17779			5.83	-0.15208	-0.14469							2.73046	988876
														6.45944	1.17724	1.16309			5.84	-0.0718	-0.02524							2.72758	998989
														6.47049	1.18057	1.15101			5.85	0.01375	0.10129							2.7218	1019210
														6.48154	1.1788	1.14947			5.86	0.10383	0.23375							2.71892	1029330
														6.49259	1.17322	1.14716			5.87	0.19763	0.37085							2.71603	1039440
														6.50364	1.16818	1.13587			5.88	0.29423	0.5112							2.71314	1059660
														6.5147	1.16738	1.1274			5.89	0.39268	0.6533							2.71026	1069780
														6.52575	1.17105	1.12501			5.9	0.49187	0.79543							2.70448	1079890
														6.5368	1.17725	1.12467			5.91	0.59058	0.93583							2.7016	1079890
														6.54785	1.17916	1.12672			5.92	0.6877	1.07289							2.69871	1090000
														6.5589	1.17281	1.12638			5.93	0.78215	1.20499							2.69583	1100120
														6.56995	1.16761	1.125			5.94	0.87284	1.33057							2.69005	1100120
														6.581	1.16526	1.12908			5.95	0.9587	1.44811							2.68717	1110230
														6.59205	1.16194	1.13557			5.96	1.03822	1.55534							2.68428	1110230
														6.6031	1.15834	1.14701			5.97	1.11052	1.65111							2.68139	1110230
														6.61416	1.15658	1.1596			5.98	1.17499	1.73464							2.67851	1110230
														6.62521	1.15729	1.16994			5.99	1.23088	1.80492							2.67562	1110230
														6.63626	1.15861	1.1846			6	1.27752	1.86109							2.66985	1100120
														6.64731	1.15711	1.19513			6.01	1.31435	1.90248							2.66696	1100120
														6.65836	1.15264	1.19615			6.02	1.34083	1.92841							2.66408	1090000
														6.66941	1.14449	1.19267			6.03	1.35566	1.93715							2.66119	1079890
														6.68046	1.13665	1.19833			6.04	1.35977	1.93028							2.6583	1079890
														6.69151	1.12839	1.20244			6.05	1.35318	1.90797							2.65253	1069780
														6.70257	1.12225	1.20306			6.06	1.33602	1.87061							2.64964	1049550
														6.71362	1.12034	1.20326			6.07	1.30854	1.81876							2.64676	1039440
														6.72467	1.11303	1.19462			6.08	1.27115	1.75319							2.64387	1029330
														6.73572	1.10151	1.18379			6.09	1.22377	1.67407							2.64099	1009100
														6.74677	1.09463	1.1725			6.1	1.16727	1.58288							2.6381	998989
														6.75782	1.08863	1.15807			6.11	1.10289	1.48154							2.63521	978763
														6.76887	1.08734	1.14931			6.12	1.03146	1.37146							2.62944	958538
														6.77992	1.08267	1.14178			6.13	0.95388	1.25411							2.62655	948425
														6.79097	1.07501	1.12567			6.14	0.87114	1.13109							2.62367	928200
														6.80203	1.06791	1.10719			6.15	0.78424	1.00399							2.62078	907975
														6.81308	1.06292	1.08836			6.16	0.69399	0.87441							2.6179	887749
														6.82413	1.05756	1.06953			6.17	0.60193	0.7444							2.61501	867524
														6.83518	1.0503	1.05274			6.18	0.50909	0.61558							2.61212	847298
														6.84623	1.04457	1.0428			6.19	0.41651	0.48952							2.60635	837186
														6.85728	1.03853	1.03278			6.2	0.32518	0.36769							2.60346	816960
														6.86833	1.03461	1.0228			6.21	0.23607	0.25149							2.60058	796735
														6.87938	1.02989	1.00851			6.22	0.15027	0.14264							2.59769	776510
														6.89043	1.02383	0.99899			6.23	0.06873	0.04247							2.5948	756284
														6.90149	1.01421	0.98969			6.24	-0.00804	-0.04852							2.59192	736059
														6.91254	1.00615	0.98082			6.25	-0.07944	-0.12954							2.58903	715834
														6.92359	1.005	0.98243			6.26	-0.14495	-0.19998							2.58615	695608
														6.93464	1.0041	0.98398			6.27	-0.20417	-0.25941							2.58326	685496
														6.94569	0.99938	0.98144			6.28	-0.2568	-0.3076							2.57749	665270
														6.95674	0.99188	0.97585			6.29	-0.3019	-0.34322							2.5746	645045
														6.96779	0.98389	0.97308			6.3	-0.34009	-0.36759							2.57171	634932
														6.97884	0.97647	0.97423			6.31	-0.37148	-0.38112							2.56883	624819
														6.9899	0.96985	0.97397			6.32	-0.39621	-0.38428							2.56594	604594
														7.00095	0.96865	0.97688			6.33	-0.41452	-0.37771							2.56306	594481
														7.012	0.96879	0.97355			6.34	-0.42673	-0.36213							2.56017	584369
														7.02305	0.97024	0.97421			6.35	-0.43301	-0.33811							2.55728	574256
														7.0341	0.96928	0.97061			6.36	-0.43378	-0.30658							2.5544	554031
														7.04515	0.96467	0.97275			6.37	-0.42995	-0.26917							2.55151	543918
														7.0562	0.96167	0.96564			6.38	-0.42209	-0.22698							2.54862	533805
														7.06725	0.95955	0.95211			6.39	-0.41082	-0.18115							2.54285	533805
														7.0783	0.95966	0.947			6.4	-0.39673	-0.13283							2.53996	523693
														7.08936	0.95622	0.94054			6.41	-0.38044	-0.08316							2.53708	513580
														7.10041	0.95221	0.93391			6.42	-0.36247	-0.03334							2.53419	503467
														7.11146	0.95077	0.92864			6.43	-0.34358	0.01546							2.53131	503467
														7.12251	0.95122	0.9208			6.44	-0.32437	0.06226							2.52842	493355
														7.13356	0.95401	0.92437			6.45	-0.30532	0.10619							2.52553	483242
														7.14461	0.9553	0.93074			6.46	-0.2869	0.14644							2.52265	483242
														7.15566	0.95586	0.9292			6.47	-0.26951	0.18235							2.51976	473129
														7.16671	0.9545	0.92784			6.48	-0.25355	0.21317							2.51687	473129
														7.17776	0.95391	0.92839			6.49	-0.23941	0.23819							2.51399	473129
														7.18882	0.95687	0.92652			6.5	-0.22714	0.25753							2.5111	463016
														7.19987	0.96114	0.93283			6.51	-0.21687	0.27106							2.50821	463016
														7.21092	0.96255	0.92602			6.52	-0.20866	0.27877							2.50533	463016
														7.22197	0.96127	0.91481			6.53	-0.20248	0.28077							2.50244	452904
														7.23302	0.96057	0.91893			6.54	-0.19827	0.27727							2.49956	452904
														7.24407	0.96329	0.92687			6.55	-0.19603	0.26819							2.49378	452904
														7.25512	0.97143	0.93113			6.56	-0.19544	0.25434							2.4909	452904
														7.26617	0.97753	0.93592			6.57	-0.1962	0.23639							2.48801	452904
														7.27723	0.97943	0.94361			6.58	-0.19803	0.21493							2.48512	452904
														7.28828	0.97838	0.94931			6.59	-0.20063	0.19061							2.48224	452904
														7.29933	0.97928	0.94958			6.6	-0.20367	0.1641							2.47935	452904
														7.31038	0.98448	0.95532			6.61	-0.20681	0.13608							2.47647	452904
														7.32143	0.99063	0.96444			6.62	-0.20967	0.1073							2.47358	452904
														7.33248	0.9899	0.95974			6.63	-0.2119	0.07855							2.47069	452904
														7.34353	0.99214	0.9592			6.64	-0.21321	0.05047							2.46781	452904
														7.35458	0.99519	0.9604			6.65	-0.2133	0.02367							2.46492	452904
														7.36563	1.00004	0.96027			6.66	-0.21193	-0.00131							2.46203	452904
														7.37669	1.00553	0.96218			6.67	-0.20888	-0.02401							2.45915	452904
														7.38774	1.01064	0.96306			6.68	-0.20383	-0.0438							2.45626	452904
														7.39879	1.01376	0.9665			6.69	-0.19672	-0.06045							2.45337	452904
														7.40984	1.01328	0.96974			6.7	-0.18755	-0.07389							2.45049	452904
														7.42089	1.01481	0.97154			6.71	-0.17633	-0.08403							2.4476	452904
														7.43194	1.01791	0.97081			6.72	-0.16307	-0.09087							2.44472	452904
														7.44299	1.01707	0.95815			6.73	-0.14789	-0.09451							2.44183	452904
														7.45404	1.01924	0.9541			6.74	-0.13088	-0.09509							2.43894	452904
														7.46509	1.01975	0.95349			6.75	-0.11212	-0.09271							2.43606	463016
														7.47615	1.01655	0.95316			6.76	-0.09203	-0.08803							2.43317	463016
														7.4872	1.01691	0.95155			6.77	-0.07087	-0.0815							2.43028	463016
														7.49825	1.02125	0.95628			6.78	-0.04893	-0.0736							2.4274	463016
														7.5093	1.02208	0.96524			6.79	-0.02652	-0.06487							2.42451	452904
														7.52035	1.02027	0.97448			6.8	-0.00399	-0.05586							2.42163	452904
														7.5314	1.0195	0.98316			6.81	0.01831	-0.04723							2.41874	452904
														7.54245	1.01816	0.98498			6.82	0.03999	-0.03961							2.41585	452904
														7.5535	1.01951	0.99855			6.83	0.06074	-0.03356							2.41297	452904
														7.56455	1.02284	1.01344			6.84	0.08025	-0.02959							2.41008	452904
														7.57561	1.02422	1.02898			6.85	0.09825	-0.0282							2.40719	452904
														7.58666	1.02061	1.03193			6.86	0.11447	-0.0298							2.40431	442791
														7.59771	1.01872	1.04357			6.87	0.1287	-0.0348							2.40142	442791
														7.60876	1.018	1.05163			6.88	0.14051	-0.04387							2.39853	442791
														7.61981	1.019	1.05158			6.89	0.15001	-0.05682							2.39853	432678
														7.63086	1.01805	1.04238			6.9	0.15713	-0.07374							2.39565	432678
														7.64191	1.01182	1.03836			6.91	0.16184	-0.09461							2.39276	422566
														7.65296	1.00535	1.03524			6.92	0.16417	-0.11932							2.38988	422566
														7.66402	1.00561	1.03372			6.93	0.1642	-0.14768							2.38699	412453
														7.67507	1.00916	1.0303			6.94	0.16192	-0.17957							2.3841	402340
														7.68612	1.00967	1.0174			6.95	0.15756	-0.2145							2.38122	402340
														7.69717	1.01204	1.01667			6.96	0.15144	-0.25181							2.37833	392228
														7.70822	1.00863	1.01233			6.97	0.14383	-0.29092							2.37544	382115
														7.71927	0.99561	0.99548			6.98	0.13501	-0.3312							2.37256	372002
														7.73032	0.98636	0.9792			6.99	0.12529	-0.37197							2.37256	372002
														7.74137	0.98451	0.97451			7	0.11501	-0.4125							2.36967	361890
														7.75242	0.98574	0.96839			7.01	0.1045	-0.45185							2.36679	361890
														7.76348	0.9845	0.97029			7.02	0.09416	-0.48928							2.3639	351777
														7.77453	0.97864	0.96746			7.03	0.08435	-0.52405							2.36101	341664
														7.78558	0.96756	0.9714			7.04	0.07536	-0.55542							2.35813	331552
														7.79663	0.96043	0.96653			7.05	0.06752	-0.58269							2.35813	321439
														7.80768	0.96233	0.96733			7.06	0.0611	-0.60522							2.35524	311326
														7.81873	0.95692	0.95984			7.07	0.05644	-0.6221							2.35235	301214
														7.82978	0.94918	0.96448			7.08	0.0538	-0.63268							2.34947	291101
														7.84083	0.94034	0.96561			7.09	0.05322	-0.6369							2.34658	280988
														7.85188	0.93619	0.95952			7.1	0.05482	-0.63445							2.34369	270875
														7.86294	0.93252	0.9482			7.11	0.05866	-0.62514							2.34081	260763
														7.87399	0.93494	0.95498			7.12	0.06474	-0.60885							2.33792	250650
														7.88504	0.9347	0.96107			7.13	0.07304	-0.5856							2.33504	240537
														7.89609	0.92314	0.96128			7.14	0.08367	-0.55483							2.33215	230425
														7.90714	0.90999	0.94867			7.15	0.09627	-0.51744							2.33215	220312
														7.91819	0.90677	0.95193			7.16	0.11064	-0.47389							2.32926	220312
														7.92924	0.90901	0.95963			7.17	0.12654	-0.42466							2.32638	210199
														7.94029	0.90942	0.955			7.18	0.14369	-0.3703							2.32349	200087
														7.95135	0.90452	0.94562			7.19	0.1618	-0.31148							2.3206	189974
														7.9624	0.90206	0.93534			7.2	0.18057	-0.2488							2.31772	179861
														7.97345	0.89733	0.92714			7.21	0.19959	-0.18307							2.31483	169749
														7.9845	0.8907	0.91787			7.22	0.21849	-0.11541							2.31194	159636
														7.99555	0.89026	0.90574			7.23	0.23688	-0.0467							2.31194	159636
														8.0066	0.89078	0.89314			7.24	0.25443	0.02216							2.30906	149523
														8.01765	0.88838	0.88058			7.25	0.27079	0.09027							2.30617	139411
														8.0287	0.88692	0.8725			7.26	0.28564	0.15673							2.30329	129298
														8.03975	0.88767	0.87239			7.27	0.29847	0.22039							2.3004	129298
														8.05081	0.8884	0.86739			7.28	0.30912	0.2805							2.29751	119185
														8.06186	0.88352	0.85687			7.29	0.31741	0.33639							2.29463	119185
														8.07291	0.87729	0.85113			7.3	0.32316	0.38739							2.29174	109073
														8.08396	0.87738	0.85141			7.31	0.32622	0.43289							2.29174	98959.8
														8.09501	0.87975	0.85359			7.32	0.32651	0.4724							2.28885	98959.8
														8.10606	0.88177	0.84337			7.33	0.32389	0.5053							2.28597	88847.2
														8.11711	0.87884	0.83097			7.34	0.31823	0.5309							2.28308	88847.2
														8.12816	0.87517	0.82528			7.35	0.30984	0.54958							2.2802	78734.5
														8.13921	0.87269	0.83427			7.36	0.29883	0.5613							2.27731	78734.5
														8.15027	0.87117	0.84747			7.37	0.28537	0.56611							2.27442	68621.8
														8.16132	0.87667	0.85977			7.38	0.26966	0.56418							2.27154	68621.8
														8.17237	0.887	0.86814			7.39	0.25194	0.55576							2.27154	68621.8
														8.18342	0.88829	0.86541			7.4	0.23237	0.54075							2.26865	58509.1
														8.19447	0.88168	0.85798			7.41	0.21138	0.51998							2.26576	58509.1
														8.20552	0.8761	0.84947			7.42	0.18936	0.49419							2.26288	58509.1
														8.21657	0.87562	0.83897			7.43	0.16665	0.46402							2.25999	48396.4
														8.22762	0.87857	0.83369			7.44	0.1436	0.43011							2.2571	48396.4
														8.23868	0.88261	0.83278			7.45	0.12055	0.3932							2.2571	48396.4
														8.24973	0.88375	0.84053			7.46	0.09787	0.35398							2.25422	38283.7
														8.26078	0.88525	0.84759			7.47	0.07597	0.3132							2.25133	38283.7
														8.27183	0.8868	0.85202			7.48	0.05514	0.27181							2.24845	38283.7
														8.28288	0.88771	0.84163			7.49	0.03563	0.23057							2.24556	38283.7
														8.29393	0.8887	0.84324			7.5	0.01772	0.19016							2.24267	28171
														8.30498	0.89185	0.84957			7.51	0.00159	0.15128							2.23979	28171
														8.31603	0.89259	0.85349			7.52	-0.01256	0.11453							2.2369	28171
														8.32708	0.89495	0.87154			7.53	-0.02443	0.08072							2.23401	28171
														8.33814	0.89663	0.8818			7.54	-0.03402	0.05031							2.23401	28171
														8.34919	0.90216	0.88351			7.55	-0.04136	0.02356							2.23113	28171
														8.36024	0.91075	0.88693			7.56	-0.04647	0.000781004							2.22824	28171
														8.37129	0.91984	0.89336			7.57	-0.0494	-0.0178							2.22536	28171
														8.38234	0.92385	0.8949			7.58	-0.05025	-0.03207							2.22247	18058.4
														8.39339	0.92222	0.90234			7.59	-0.04914	-0.04192							2.21958	18058.4
														8.40444	0.92595	0.91877			7.6	-0.04609	-0.04701							2.2167	18058.4
														8.41549	0.92982	0.92946			7.61	-0.04152	-0.04795							2.21381	18058.4
														8.42654	0.92835	0.9397			7.62	-0.03565	-0.04498							2.21092	18058.4
														8.4376	0.92455	0.95912			7.63	-0.02873	-0.0384							2.20804	18058.4
														8.44865	0.92362	0.96698			7.64	-0.02105	-0.02857							2.20515	18058.4
														8.4597	0.92783	0.97814			7.65	-0.01287	-0.01591							2.20226	28171
														8.47075	0.93525	0.98357			7.66	-0.00447	-0.000771466							2.19938	28171
														8.4818	0.94305	0.98455			7.67	0.00383	0.01624							2.19649	28171
														8.49285	0.94044	0.98416			7.68	0.01175	0.03447							2.19361	28171
														8.5039	0.9341	0.97784			7.69	0.01906	0.05339							2.19361	28171
														8.51495	0.93122	0.97483			7.7	0.02552	0.07245							2.19072	28171
														8.526	0.93879	0.98738			7.71	0.03095	0.09114							2.18783	28171
														8.53706	0.949	0.99081			7.72	0.03518	0.10894							2.18495	28171
														8.54811	0.95153	0.98486			7.73	0.03789	0.12518							2.18206	28171
														8.55916	0.95249	0.99289			7.74	0.03915	0.13955							2.17917	38283.7
														8.57021	0.95898	1.0122			7.75	0.03891	0.1517							2.17629	38283.7
														8.58126	0.9625	1.02325			7.76	0.03714	0.1613							2.1734	38283.7
														8.59231	0.96923	1.02798			7.77	0.03388	0.16812							2.17052	38283.7
														8.60336	0.97367	1.02257			7.78	0.02918	0.17197							2.17052	38283.7
														8.61441	0.97334	1.02312			7.79	0.02307	0.17257							2.16763	38283.7
														8.62547	0.97132	1.02928			7.8	0.0157	0.16985							2.16474	38283.7
														8.63652	0.97171	1.02862			7.81	0.00732	0.16407							2.16186	48396.4
														8.64757	0.97205	1.02524			7.82	-0.0019	0.15532							2.15897	48396.4
														8.65862	0.97323	1.02417			7.83	-0.01173	0.14379							2.15897	48396.4
														8.66967	0.97489	1.02303			7.84	-0.02195	0.1297							2.15608	48396.4
														8.68072	0.97371	1.02335			7.85	-0.03233	0.11335							2.1532	48396.4
														8.69177	0.98009	1.03489			7.86	-0.0426	0.0949							2.15031	58509.1
														8.70282	0.98577	1.04863			7.87	-0.0525	0.07496							2.15031	58509.1
														8.71387	0.99002	1.05547			7.88	-0.0618	0.05395							2.14742	58509.1
														8.72493	0.99001	1.04658			7.89	-0.07029	0.03229							2.14454	58509.1
														8.73598	0.98933	1.03793			7.9	-0.07777	0.01043							2.14165	68621.8
														8.74703	0.98989	1.0335			7.91	-0.08406	-0.0112							2.14165	68621.8
														8.75808	0.99767	1.02443			7.92	-0.08895	-0.03213							2.13877	68621.8
														8.76913	1.00219	1.02151			7.93	-0.09225	-0.05186							2.13588	68621.8
														8.78018	1.00405	1.02498			7.94	-0.09399	-0.07005							2.13299	78734.5
														8.79123	1.00112	1.0249			7.95	-0.09413	-0.08638							2.13011	78734.5
														8.80228	0.99782	1.01633			7.96	-0.09264	-0.10053							2.13011	78734.5
														8.81333	0.99938	1.01416			7.97	-0.08956	-0.11226							2.12722	88847.2
														8.82439	1.00357	1.01254			7.98	-0.08495	-0.12136							2.12433	88847.2
														8.83544	1.00143	1.01743			7.99	-0.07876	-0.12741							2.12145	88847.2
														8.84649	1.00063	1.02581			8	-0.07127	-0.13053							2.12145	98959.8
														8.85754	1.00551	1.03569			8.01	-0.06266	-0.13077							2.11856	98959.8
														8.86859	1.0083	1.02924			8.02	-0.05311	-0.12817							2.11567	98959.8
														8.87964	1.01116	1.02091			8.03	-0.04285	-0.12283							2.11279	109073
														8.89069	1.01656	1.00913			8.04	-0.03208	-0.1149							2.11279	109073
														8.90174	1.01833	1.00706			8.05	-0.02105	-0.10451							2.1099	109073
														8.9128	1.01805	1.0093			8.06	-0.01004	-0.09185							2.10702	119185
														8.92385	1.01787	1.00995			8.07	0.000691584	-0.07741							2.10413	119185
														8.9349	1.02145	1.01086			8.08	0.01091	-0.06153							2.10413	129298
														8.94595	1.02202	1.00498			8.09	0.02039	-0.04456							2.10124	129298
														8.957	1.02038	0.99867			8.1	0.0289	-0.02686							2.09836	139411
														8.96805	1.01774	1.00297			8.11	0.03627	-0.00883							2.09547	139411
														8.9791	1.01557	1.00294			8.12	0.0422	0.00912							2.09547	139411
														8.99015	1.01805	1.00715			8.13	0.0466	0.02657							2.09258	149523
														9.0012	1.02141	1.01006			8.14	0.04942	0.04316							2.0897	149523
														9.01226	1.02623	1.00905			8.15	0.0506	0.05856							2.08681	159636
														9.02331	1.02777	1.0003			8.16	0.05009	0.07247							2.08681	159636
														9.03436	1.02901	1.00209			8.17	0.04792	0.0846							2.08393	169749
														9.04541	1.03186	1.01392			8.18	0.04407	0.09468							2.08104	169749
														9.05646	1.03496	1.01898			8.19	0.03854	0.10234							2.08104	179861
														9.06751	1.039	1.01936			8.2	0.0316	0.10765							2.07815	179861
														9.07856	1.03702	1.01808			8.21	0.0234	0.11052							2.07527	179861
														9.08961	1.03329	1.02867			8.22	0.01413	0.11092							2.07238	189974
														9.10066	1.03328	1.03791			8.23	0.00397	0.10888							2.07238	189974
														9.11172	1.03853	1.04609			8.24	-0.00683	0.10446							2.06949	189974
														9.12277	1.04548	1.04809			8.25	-0.01805	0.09761							2.06661	200087
														9.13382	1.04896	1.05649			8.26	-0.02939	0.0886							2.06372	200087
														9.14487	1.05083	1.05848			8.27	-0.04057	0.07773							2.06372	200087
														9.15592	1.05225	1.05185			8.28	-0.05134	0.06524							2.06083	210199
														9.16697	1.05392	1.04081			8.29	-0.06146	0.05138							2.05795	210199
														9.17802	1.06014	1.04032			8.3	-0.07067	0.03646							2.05795	210199
														9.18907	1.0631	1.03301			8.31	-0.07874	0.02076							2.05506	210199
														9.20013	1.06804	1.03554			8.32	-0.08534	0.0046							2.05218	210199
														9.21118	1.07113	1.04826			8.33	-0.09042	-0.01163							2.04929	210199
														9.22223	1.07436	1.06406			8.34	-0.09383	-0.02763							2.04929	210199
														9.23328	1.07379	1.06849			8.35	-0.09549	-0.0431							2.0464	210199
														9.24433	1.0747	1.06585			8.36	-0.09531	-0.05776							2.04352	210199
														9.25538	1.08244	1.06536			8.37	-0.09328	-0.07137							2.04352	210199
														9.26643	1.08859	1.07584			8.38	-0.08928	-0.08359							2.04063	210199
														9.27748	1.09689	1.09232			8.39	-0.08341	-0.09422							2.03774	210199
														9.28853	1.10123	1.10221			8.4	-0.07584	-0.1032							2.03774	210199
														9.29959	1.10491	1.10709			8.41	-0.06671	-0.11041							2.03486	210199
														9.31064	1.10459	1.10376			8.42	-0.05619	-0.11579							2.03197	200087
														9.32169	1.1096	1.10228			8.43	-0.04445	-0.1193							2.02909	200087
														9.33274	1.11074	1.106			8.44	-0.03173	-0.12095							2.02909	200087
														9.34379	1.11442	1.1099			8.45	-0.01821	-0.12062							2.0262	189974
														9.35484	1.11949	1.10931			8.46	-0.00427	-0.11861							2.02331	189974
														9.36589	1.1207	1.11849			8.47	0.00984	-0.11506							2.02331	189974
														9.37694	1.1193	1.12221			8.48	0.02383	-0.11013							2.02043	179861
														9.38799	1.11964	1.1243			8.49	0.03741	-0.10403							2.01754	179861
														9.39905	1.12056	1.12801			8.5	0.05032	-0.09695							2.01754	169749
														9.4101	1.12656	1.13973			8.51	0.06223	-0.08911							2.01465	169749
														9.42115	1.13199	1.15112			8.52	0.07285	-0.08079							2.01177	159636
														9.4322	1.13111	1.16626			8.53	0.08202	-0.07227							2.01177	159636
														9.44325	1.12898	1.17164			8.54	0.08954	-0.0638							2.00888	159636
														9.4543	1.12743	1.16982			8.55	0.09527	-0.05562							2.00599	149523
														9.46535	1.13399	1.16843			8.56	0.09905	-0.04796							2.00599	149523
														9.4764	1.13451	1.15765			8.57	0.10081	-0.04103							2.00311	139411
														9.48745	1.13199	1.15034			8.58	0.10025	-0.03514							2.00022	139411
														9.49851	1.13191	1.15152			8.59	0.09758	-0.03036							2.00022	139411
														9.50956	1.13156	1.16044			8.6	0.09285	-0.02682							1.99734	129298
														9.52061	1.13896	1.16516			8.61	0.08613	-0.02462							1.99445	129298
														9.53166	1.14214	1.16004			8.62	0.07752	-0.0238							1.99445	119185
														9.54271	1.14776	1.15663			8.63	0.06717	-0.0244							1.99156	119185
														9.55376	1.14279	1.16012			8.64	0.05519	-0.02648							1.98868	119185
														9.56481	1.14102	1.16436			8.65	0.04179	-0.03							1.98868	119185
														9.57586	1.13791	1.1566			8.66	0.02731	-0.03479							1.98579	109073
														9.58692	1.13876	1.15706			8.67	0.01201	-0.04073							1.98579	109073
														9.59797	1.14012	1.16828			8.68	-0.00386	-0.04768							1.9829	109073
														9.60902	1.13917	1.17306			8.69	-0.02	-0.05547							1.98002	109073
														9.62007	1.13396	1.17518			8.7	-0.03615	-0.0639							1.98002	109073
														9.63112	1.12248	1.16393			8.71	-0.05197	-0.0728							1.97713	109073
														9.64217	1.11491	1.16085			8.72	-0.06718	-0.08189							1.97425	109073
														9.65322	1.1195	1.16515			8.73	-0.08154	-0.09094							1.97425	109073
														9.66427	1.12229	1.16695			8.74	-0.0948	-0.09973							1.97136	109073
														9.67532	1.11583	1.16409			8.75	-0.10677	-0.10803							1.96847	109073
														9.68638	1.11866	1.17039			8.76	-0.11725	-0.11563							1.96847	109073
														9.69743	1.12151	1.18239			8.77	-0.12601	-0.12231							1.96559	109073
														9.70848	1.12284	1.18112			8.78	-0.13286	-0.1278							1.9627	109073
														9.71953	1.12399	1.18118			8.79	-0.13784	-0.13204							1.9627	119185
														9.73058	1.12108	1.17679			8.8	-0.14091	-0.1349							1.95981	119185
														9.74163	1.11509	1.16038			8.81	-0.14208	-0.13629							1.95981	119185
														9.75268	1.1086	1.14096			8.82	-0.14136	-0.13614							1.95693	119185
														9.76373	1.10347	1.13108			8.83	-0.13884	-0.13441							1.95404	119185
														9.77478	1.10189	1.13421			8.84	-0.13446	-0.13097							1.95404	119185
														9.78584	1.09989	1.14386			8.85	-0.12851	-0.12595							1.95115	119185
														9.79689	1.09294	1.13946			8.86	-0.12118	-0.11947							1.94827	129298
														9.80794	1.08845	1.13056			8.87	-0.11267	-0.11164							1.94827	129298
														9.81899	1.08515	1.11966			8.88	-0.10319	-0.10257							1.94538	129298
														9.83004	1.07963	1.10936			8.89	-0.09297	-0.09241							1.94538	129298
														9.84109	1.07202	1.1134			8.9	-0.08225	-0.08133							1.9425	129298
														9.85214	1.0678	1.11225			8.91	-0.07128	-0.06951							1.93961	129298
														9.86319	1.06583	1.10215			8.92	-0.06034	-0.05721							1.93961	129298
														9.87425	1.06357	1.09593			8.93	-0.04967	-0.04468							1.93672	139411
														9.8853	1.05462	1.09039			8.94	-0.0395	-0.03212							1.93384	139411
														9.89635	1.04829	1.08671			8.95	-0.03003	-0.01975							1.93384	139411
														9.9074	1.04174	1.08543			8.96	-0.02147	-0.0078							1.93095	139411
														9.91845	1.03177	1.0819			8.97	-0.01406	0.00346							1.92806	139411
														9.9295	1.03012	1.07512			8.98	-0.00793	0.01384							1.92806	139411
														9.94055	1.03203	1.07644			8.99	-0.00312	0.02319							1.92518	139411
														9.9516	1.03236	1.06111			9	0.000278066	0.03135							1.92229	139411
														9.96265	1.03578	1.04413			9.01	0.00223	0.03821							1.92229	139411
														9.97371	1.03737	1.03773			9.02	0.00274	0.04364							1.9194	139411
														9.98476	1.03127	1.02954			9.03	0.0018	0.04755							1.91652	139411
														9.99581	1.02621	1.01493			9.04	-0.000624775	0.04976							1.91652	139411
														10.0069	1.01849	1.00452			9.05	-0.0043	0.05039							1.91363	129298
														10.0179	1.01389	1.00317			9.06	-0.0091	0.04947							1.91075	129298
														10.029	1.00871	0.99724			9.07	-0.01487	0.04703							1.90786	129298
														10.04	1.00577	0.9982			9.08	-0.02144	0.04313							1.90786	129298
														10.0511	1.0063	1.01016			9.09	-0.02863	0.03787							1.90497	129298
														10.0621	1.01109	1.01917			9.1	-0.03625	0.03126							1.90209	119185
														10.0732	1.01302	1.02035			9.11	-0.04405	0.02349							1.90209	119185
														10.0842	1.01117	1.02366			9.12	-0.0518	0.01476							1.8992	119185
														10.0953	1.01423	1.02396			9.13	-0.0593	0.00522							1.89631	119185
														10.1063	1.01513	1.02497			9.14	-0.06632	-0.00498							1.89631	119185
														10.1174	1.01561	1.0122			9.15	-0.0727	-0.01567							1.89343	109073
														10.1284	1.01325	0.99468			9.16	-0.07823	-0.02669							1.89054	109073
														10.1395	1.01487	0.97486			9.17	-0.08265	-0.0379							1.89054	109073
														10.1505	1.01857	0.97468			9.18	-0.08593	-0.04911							1.88766	109073
														10.1616	1.02018	0.9856			9.19	-0.08797	-0.06018							1.88477	98959.8
														10.1726	1.02229	1.00199			9.2	-0.0887	-0.07102							1.88477	98959.8
														10.1837	1.02527	1.01495			9.21	-0.08807	-0.08151							1.88188	98959.8
														10.1947	1.0262	1.012			9.22	-0.08608	-0.09158							1.879	88847.2
														10.2058	1.02497	1.00392			9.23	-0.08268	-0.10113							1.87611	88847.2
														10.2168	1.02535	1.00718			9.24	-0.07794	-0.11012							1.87611	88847.2
														10.2279	1.02765	1.00636			9.25	-0.07203	-0.11858							1.87322	88847.2
														10.2389	1.03357	1.00909			9.26	-0.06507	-0.12651							1.87034	78734.5
														10.25	1.03276	1.01			9.27	-0.05721	-0.13393							1.86745	78734.5
														10.261	1.03056	1.01311			9.28	-0.04862	-0.1409							1.86456	78734.5
														10.2721	1.02892	1.01332			9.29	-0.03948	-0.14748							1.86456	78734.5
														10.2831	1.03846	1.02105			9.3	-0.03	-0.15373							1.86168	68621.8
														10.2942	1.04603	1.02497			9.31	-0.02045	-0.15977							1.85879	68621.8
														10.3052	1.05438	1.03637			9.32	-0.01104	-0.16571							1.85591	68621.8
														10.3163	1.0553	1.04433			9.33	-0.00201	-0.17165							1.85591	68621.8
														10.3273	1.0609	1.0612			9.34	0.00643	-0.1777							1.85302	58509.1
														10.3384	1.062	1.06731			9.35	0.01406	-0.18396							1.85013	58509.1
														10.3494	1.06543	1.07528			9.36	0.02063	-0.19055							1.84725	58509.1
														10.3605	1.07097	1.08962			9.37	0.02591	-0.19758							1.84436	58509.1
														10.3715	1.0766	1.09754			9.38	0.02982	-0.20508							1.84436	58509.1
														10.3826	1.07775	1.09912			9.39	0.03223	-0.21314							1.84147	48396.4
														10.3936	1.07955	1.09792			9.4	0.03305	-0.22177							1.83859	48396.4
														10.4047	1.08124	1.09974			9.41	0.0322	-0.23101							1.8357	48396.4
														10.4158	1.08366	1.10073			9.42	0.02966	-0.24085							1.8357	48396.4
														10.4268	1.08935	1.1133			9.43	0.02523	-0.25133							1.83282	48396.4
														10.4379	1.09324	1.11739			9.44	0.01913	-0.26234							1.82993	38283.7
														10.4489	1.09346	1.10522			9.45	0.01144	-0.27381							1.82704	38283.7
														10.46	1.09694	1.10077			9.46	0.00227	-0.28563							1.82416	38283.7
														10.471	1.09793	1.10317			9.47	-0.00825	-0.2977							1.82127	38283.7
														10.4821	1.10045	1.11211			9.48	-0.01996	-0.30989							1.81838	38283.7
														10.4931	1.10816	1.13461			9.49	-0.0327	-0.32206							1.81838	38283.7
														10.5042	1.1167	1.15112			9.5	-0.04626	-0.334							1.8155	38283.7
														10.5152	1.12176	1.1455			9.51	-0.06034	-0.34556							1.81261	28171
														10.5263	1.12033	1.12867			9.52	-0.0747	-0.35657							1.80972	28171
														10.5373	1.11933	1.12116			9.53	-0.08911	-0.36686							1.80684	28171
														10.5484	1.12575	1.12648			9.54	-0.10331	-0.37626							1.80395	28171
														10.5594	1.12707	1.12937			9.55	-0.11706	-0.3846							1.80107	28171
														10.5705	1.12871	1.12914			9.56	-0.13004	-0.39161							1.79818	28171
														10.5815	1.12978	1.13486			9.57	-0.14205	-0.39723							1.79529	28171
														10.5926	1.1309	1.14029			9.58	-0.1529	-0.40137							1.79529	28171
														10.6036	1.13397	1.14742			9.59	-0.16242	-0.40394							1.79241	28171
														10.6147	1.13232	1.14163			9.6	-0.17046	-0.40487							1.78952	28171
														10.6257	1.13261	1.13969			9.61	-0.17687	-0.40412							1.78663	28171
														10.6368	1.13552	1.14094			9.62	-0.18152	-0.40163							1.78375	28171
														10.6478	1.13829	1.13071			9.63	-0.18423	-0.39733							1.78086	28171
														10.6589	1.14104	1.13255			9.64	-0.18514	-0.39143							1.78086	28171
														10.6699	1.14134	1.1381			9.65	-0.18425	-0.384							1.77798	38283.7
														10.681	1.14079	1.14237			9.66	-0.18161	-0.37517							1.77509	38283.7
														10.692	1.14244	1.14479			9.67	-0.1773	-0.36506							1.7722	38283.7
														10.7031	1.14456	1.1425			9.68	-0.17142	-0.35385							1.7722	38283.7
														10.7141	1.14633	1.14337			9.69	-0.16401	-0.34165							1.76932	38283.7
														10.7252	1.14665	1.14759			9.7	-0.15533	-0.32877							1.76643	38283.7
														10.7362	1.14636	1.15115			9.71	-0.14561	-0.31544							1.76354	48396.4
														10.7473	1.14386	1.15813			9.72	-0.13507	-0.30191							1.76354	48396.4
														10.7583	1.13779	1.16461			9.73	-0.12392	-0.28841							1.76066	48396.4
														10.7694	1.13265	1.15424			9.74	-0.11239	-0.27519							1.75777	48396.4
														10.7804	1.12793	1.139			9.75	-0.10073	-0.26249							1.75488	48396.4
														10.7915	1.12702	1.13435			9.76	-0.08919	-0.25063							1.75488	48396.4
														10.8025	1.1283	1.1317			9.77	-0.07802	-0.23977							1.752	58509.1
														10.8136	1.12641	1.12896			9.78	-0.06744	-0.23009							1.74911	58509.1
														10.8246	1.12031	1.12499			9.79	-0.05763	-0.22176							1.74911	58509.1
														10.8357	1.11357	1.12348			9.8	-0.04879	-0.21493							1.74623	58509.1
														10.8467	1.11467	1.13152			9.81	-0.04107	-0.20971							1.74334	58509.1
														10.8578	1.11635	1.13875			9.82	-0.03471	-0.2063							1.74045	58509.1
														10.8688	1.1176	1.13216			9.83	-0.02978	-0.20469							1.74045	58509.1
														10.8799	1.12177	1.12628			9.84	-0.0263	-0.2048							1.73757	58509.1
														10.891	1.12154	1.12856			9.85	-0.0243	-0.2066							1.73468	58509.1
														10.902	1.12012	1.12882			9.86	-0.02378	-0.21							1.73468	58509.1
														10.9131	1.12037	1.12974			9.87	-0.02472	-0.21489							1.73179	58509.1
														10.9241	1.12323	1.13065			9.88	-0.02708	-0.22112							1.72891	58509.1
														10.9352	1.12025	1.12743			9.89	-0.03087	-0.22861							1.72602	58509.1
														10.9462	1.11059	1.11507			9.9	-0.03583	-0.23697							1.72602	58509.1
														10.9573	1.10208	1.10623			9.91	-0.0418	-0.24598							1.72313	58509.1
														10.9683	1.10283	1.10607			9.92	-0.04862	-0.25536							1.72025	58509.1
														10.9794	1.10359	1.10532			9.93	-0.05611	-0.26481							1.71736	48396.4
														10.9904	1.09788	1.1051			9.94	-0.06407	-0.27405							1.71736	48396.4
														11.0015	1.09387	1.1063			9.95	-0.07229	-0.28271							1.71448	48396.4
														11.0125	1.0891	1.10782			9.96	-0.08052	-0.29045							1.71159	48396.4
														11.0236	1.0824	1.10245			9.97	-0.08854	-0.29699							1.7087	48396.4
														11.0346	1.07618	1.09227			9.98	-0.09615	-0.30204							1.7087	48396.4
														11.0457	1.07088	1.08824			9.99	-0.10314	-0.30533							1.70582	38283.7
														11.0567	1.06647	1.09331			10	-0.10934	-0.30661							1.70293	38283.7
														11.0678	1.05944	1.09468			10.01	-0.11457	-0.30564							1.70004	38283.7
														11.0788	1.05444	1.08064			10.02	-0.11856	-0.30193							1.70004	38283.7
														11.0899	1.05208	1.06788			10.03	-0.1213	-0.29558							1.69716	38283.7
														11.1009	1.04955	1.06571			10.04	-0.1227	-0.28649							1.69427	28171
														11.112	1.04737	1.06314			10.05	-0.12271	-0.27457							1.69139	28171
														11.123	1.04424	1.05838			10.06	-0.1213	-0.25979							1.6885	28171
														11.1341	1.04181	1.04766			10.07	-0.11846	-0.24216							1.68561	28171
														11.1451	1.04211	1.03888			10.08	-0.11416	-0.22156							1.68561	28171
														11.1562	1.03934	1.03235			10.09	-0.10847	-0.1981							1.68273	28171
														11.1672	1.03088	1.02601			10.1	-0.10155	-0.1721							1.67984	18058.4
														11.1783	1.02022	1.02131			10.11	-0.09354	-0.14372							1.67695	18058.4
														11.1893	1.01134	1.0174			10.12	-0.08458	-0.1132							1.67407	18058.4
														11.2004	1.00757	1.01191			10.13	-0.07483	-0.08076							1.67118	18058.4
														11.2114	1.00408	1.0093			10.14	-0.06447	-0.04668							1.66829	18058.4
														11.2225	0.99987	1.00805			10.15	-0.05367	-0.01115							1.66541	18058.4
														11.2335	0.99808	1.00381			10.16	-0.0427	0.02534							1.66541	18058.4
														11.2446	1.0003	0.99754			10.17	-0.03176	0.06247							1.66252	18058.4
														11.2556	1.00312	0.99488			10.18	-0.02107	0.09989							1.65964	7945.68
														11.2667	1.00451	1.01013			10.19	-0.01081	0.13727							1.65675	7945.68
														11.2777	1.00014	1.02869			10.2	-0.00119	0.17428							1.65386	7945.68
														11.2888	0.98985	1.02355			10.21	0.00758	0.21054							1.65098	7945.68
														11.2998	0.98083	1.00009			10.22	0.0153	0.24569							1.64809	7945.68
														11.3109	0.97601	0.98373			10.23	0.02189	0.27948							1.6452	7945.68
														11.3219	0.97352	0.97805			10.24	0.02725	0.31167							1.64232	7945.68
														11.333	0.96947	0.97945			10.25	0.03128	0.34201							1.63943	7945.68
														11.344	0.96638	0.98126			10.26	0.03394	0.37031							1.63655	7945.68
														11.3551	0.96774	0.982			10.27	0.03519	0.3964							1.63366	7945.68
														11.3662	0.97158	0.98024			10.28	0.03491	0.41989							1.63077	7945.68
														11.3772	0.97235	0.97237			10.29	0.03325	0.44089							1.62789	7945.68
														11.3883	0.96976	0.96761			10.3	0.03031	0.45936							1.625	7945.68
														11.3993	0.96634	0.96555			10.31	0.02618	0.4753							1.62211	7945.68
														11.4104	0.9623	0.96497			10.32	0.02098	0.48872							1.61923	7945.68
														11.4214	0.9578	0.96802			10.33	0.01485	0.49966							1.61634	7945.68
														11.4325	0.95428	0.97856			10.34	0.00793	0.50811							1.61345	7945.68
														11.4435	0.94671	0.98093			10.35	0.000399025	0.5141							1.61057	7945.68
														11.4546	0.93703	0.97633			10.36	-0.00749	0.51793							1.60768	18058.4
														11.4656	0.9308	0.98347			10.37	-0.01554	0.51977							1.60768	18058.4
														11.4767	0.9312	0.99052			10.38	-0.02355	0.51977							1.6048	18058.4
														11.4877	0.938	0.98992			10.39	-0.03132	0.51811							1.60191	18058.4
														11.4988	0.94138	0.97374			10.4	-0.03866	0.51497							1.59902	18058.4
														11.5098	0.93627	0.94681			10.41	-0.04531	0.51042							1.59614	18058.4
														11.5209	0.93028	0.93356			10.42	-0.05112	0.50475							1.59325	18058.4
														11.5319	0.92721	0.93364			10.43	-0.05596	0.49815							1.59036	18058.4
														11.543	0.92518	0.9353			10.44	-0.0597	0.4908							1.59036	18058.4
														11.554	0.92609	0.93241			10.45	-0.06225	0.48283							1.58748	28171
														11.5651	0.92475	0.92414			10.46	-0.06352	0.47436							1.58459	28171
														11.5761	0.92163	0.91687			10.47	-0.06343	0.46552							1.58171	28171
														11.5872	0.92068	0.91561			10.48	-0.06187	0.45636							1.57882	28171
														11.5982	0.92003	0.91912			10.49	-0.05898	0.44698							1.57593	28171
														11.6093	0.91935	0.92319			10.5	-0.05481	0.43743							1.57305	28171
														11.6203	0.91421	0.92079			10.51	-0.04942	0.42771							1.57305	28171
														11.6314	0.90755	0.91145			10.52	-0.04292	0.41782							1.57016	38283.7
														11.6424	0.90467	0.9054			10.53	-0.03544	0.40773							1.56727	38283.7
														11.6535	0.90404	0.9116			10.54	-0.02705	0.39738							1.56439	38283.7
														11.6645	0.90565	0.92019			10.55	-0.018	0.3867							1.5615	38283.7
														11.6756	0.90804	0.92626			10.56	-0.00848	0.37563							1.55861	38283.7
														11.6866	0.90526	0.91715			10.57	0.0013	0.36408							1.55573	38283.7
														11.6977	0.89909	0.90043			10.58	0.01114	0.35196							1.55284	38283.7
														11.7087	0.89048	0.89968			10.59	0.02084	0.33918							1.55284	38283.7
														11.7198	0.88692	0.90144			10.6	0.0302	0.32563							1.54996	38283.7
														11.7308	0.88925	0.90432			10.61	0.03894	0.31113							1.54707	38283.7
														11.7419	0.88921	0.90776			10.62	0.04693	0.2957							1.54418	38283.7
														11.7529	0.8903	0.90694			10.63	0.054	0.27927							1.5413	38283.7
														11.764	0.89116	0.9016			10.64	0.06001	0.2618							1.5413	38283.7
														11.775	0.89111	0.90617			10.65	0.06483	0.24324							1.53841	38283.7
														11.7861	0.89025	0.90951			10.66	0.06836	0.22361							1.53552	38283.7
														11.7971	0.88838	0.91751			10.67	0.07043	0.20284							1.53264	28171
														11.8082	0.88749	0.91663			10.68	0.07102	0.18101							1.53264	28171
														11.8192	0.8876	0.90148			10.69	0.07019	0.15823							1.52975	28171
														11.8303	0.88811	0.89191			10.7	0.06798	0.13461							1.52687	28171
														11.8413	0.88977	0.89782			10.71	0.06442	0.11027							1.52398	28171
														11.8524	0.88763	0.89655			10.72	0.0596	0.08534							1.52398	28171
														11.8635	0.88336	0.88029			10.73	0.05363	0.06001							1.52109	18058.4
														11.8745	0.88036	0.87683			10.74	0.04655	0.03445							1.51821	18058.4
														11.8856	0.88338	0.88465			10.75	0.03866	0.0089							1.51532	18058.4
														11.8966	0.89004	0.89043			10.76	0.03013	-0.0164							1.51532	18058.4
														11.9077	0.89461	0.89586			10.77	0.02116	-0.04123							1.51243	18058.4
														11.9187	0.89348	0.90026			10.78	0.01196	-0.06537							1.50955	18058.4
														11.9298	0.88916	0.89062			10.79	0.00275	-0.08858							1.50666	18058.4
														11.9408	0.88046	0.87835			10.8	-0.00622	-0.11054							1.50377	7945.68
														11.9519	0.87935	0.87877			10.81	-0.01472	-0.13101							1.50089	7945.68
														11.9629	0.8805	0.87117			10.82	-0.02255	-0.14986							1.498	7945.68
														11.974	0.88347	0.86204			10.83	-0.0295	-0.16689							1.49512	7945.68
														11.985	0.88802	0.85862			10.84	-0.03539	-0.18194							1.49223	7945.68
														11.9961	0.88997	0.86052			10.85	-0.04008	-0.19487							1.48934	7945.68
														12.0071	0.88885	0.87004			10.86	-0.04341	-0.20558							1.48646	7945.68
														12.0182	0.88875	0.87982			10.87	-0.04509	-0.21369							1.48357	7945.68
														12.0292	0.88592	0.8725			10.88	-0.04521	-0.21944							1.48068	7945.68
														12.0403	0.88679	0.87515			10.89	-0.04371	-0.22281							1.4778	7945.68
														12.0513	0.89165	0.88888			10.9	-0.04059	-0.22384							1.47491	7945.68
														12.0624	0.89644	0.88739			10.91	-0.03585	-0.22259							1.47202	7945.68
														12.0734	0.89813	0.88012			10.92	-0.02956	-0.21916							1.46914	7945.68
														12.0845	0.89781	0.88227			10.93	-0.02172	-0.21358							1.46625	7945.68
														12.0955	0.90173	0.8828			10.94	-0.01244	-0.20602							1.46337	7945.68
														12.1066	0.91136	0.88201			10.95	-0.00197	-0.1968							1.46048	7945.68
														12.1176	0.91703	0.89152			10.96	0.00952	-0.18614							1.45759	7945.68
														12.1287	0.91814	0.90564			10.97	0.02185	-0.17429							1.45471	7945.68
														12.1397	0.91973	0.91049			10.98	0.03479	-0.1615							1.45182	7945.68
														12.1508	0.91624	0.89728			10.99	0.04813	-0.14803							1.44893	7945.68
														12.1618	0.90984	0.8858			11	0.06161	-0.13416							1.44605	7945.68
														12.1729	0.91144	0.89798			11.01	0.07497	-0.12021							1.44316	18058.4
														12.1839	0.90678	0.89711			11.02	0.08794	-0.10647							1.44028	18058.4
														12.195	0.91126	0.9068			11.03	0.10031	-0.09319							1.44028	18058.4
														12.206	0.9142	0.90396			11.04	0.11184	-0.08062							1.43739	18058.4
														12.2171	0.91869	0.90291			11.05	0.12231	-0.06899							1.4345	18058.4
														12.2281	0.91501	0.90065			11.06	0.13147	-0.05855							1.43162	18058.4
														12.2392	0.91148	0.90498			11.07	0.13909	-0.04954							1.42873	18058.4
														12.2502	0.91745	0.91203			11.08	0.1451	-0.04201							1.42584	18058.4
														12.2613	0.92938	0.92063			11.09	0.14941	-0.03605							1.42584	18058.4
														12.2723	0.93316	0.91887			11.1	0.15192	-0.03175							1.42296	18058.4
														12.2834	0.93128	0.91179			11.11	0.15259	-0.02912							1.42007	28171
														12.2944	0.93969	0.91307			11.12	0.1514	-0.02815							1.41718	28171
														12.3055	0.94029	0.91276			11.13	0.14819	-0.02894							1.4143	28171
														12.3165	0.94004	0.90345			11.14	0.14317	-0.03128							1.41141	28171
														12.3276	0.94199	0.90105			11.15	0.13646	-0.03499							1.40853	28171
														12.3387	0.94778	0.91373			11.16	0.12819	-0.03993							1.40564	28171
														12.3497	0.95157	0.92853			11.17	0.11852	-0.04589							1.40275	28171
														12.3608	0.94867	0.92175			11.18	0.1076	-0.05266							1.39987	28171
														12.3718	0.9536	0.92961			11.19	0.09563	-0.06002							1.39698	28171
														12.3829	0.9597	0.93995			11.2	0.0828	-0.06768							1.39409	28171
														12.3939	0.9569	0.94182			11.21	0.06944	-0.07535							1.39121	28171
														12.405	0.95301	0.93325			11.22	0.05579	-0.08273							1.38832	28171
														12.416	0.96265	0.95163			11.23	0.0421	-0.08957							1.38544	28171
														12.4271	0.97047	0.95355			11.24	0.02863	-0.09559							1.38255	28171
														12.4381	0.97219	0.94838			11.25	0.0156	-0.10054							1.37966	28171
														12.4492	0.97936	0.9525			11.26	0.00335	-0.10403							1.37678	28171
														12.4602	0.97816	0.94339			11.27	-0.00793	-0.1059							1.37389	28171
														12.4713	0.97797	0.95035			11.28	-0.01804	-0.10599							1.371	28171
														12.4823	0.97335	0.94914			11.29	-0.02682	-0.10415							1.36812	28171
														12.4934	0.97354	0.93951			11.3	-0.03412	-0.10025							1.36523	28171
														12.5044	0.98087	0.93937			11.31	-0.0398	-0.0942							1.36234	28171
														12.5155	0.98985	0.95111			11.32	-0.04374	-0.0859							1.35946	28171
														12.5265	0.99471	0.95241			11.33	-0.04573	-0.07517							1.35657	18058.4
														12.5376	0.99105	0.95047			11.34	-0.04593	-0.06225							1.35657	18058.4
														12.5486	0.99183	0.9554			11.35	-0.04434	-0.04723							1.35369	18058.4
														12.5597	1.00025	0.96332			11.36	-0.04102	-0.03021							1.3508	18058.4
														12.5707	1.00728	0.96717			11.37	-0.03603	-0.01134							1.34791	18058.4
														12.5818	1.00949	0.97752			11.38	-0.02948	0.00919							1.34503	18058.4
														12.5928	1.01098	0.97677			11.39	-0.02142	0.03125							1.34214	18058.4
														12.6039	1.00919	0.97093			11.4	-0.01208	0.05454							1.34214	18058.4
														12.6149	1.00628	0.97218			11.41	-0.0017	0.0787							1.33925	7945.68
														12.626	1.00713	0.98083			11.42	0.00951	0.10347							1.33637	7945.68
														12.637	1.01373	0.98648			11.43	0.02133	0.12853							1.33348	7945.68
														12.6481	1.02222	0.98311			11.44	0.03352	0.15358							1.3306	7945.68
														12.6591	1.02096	0.97029			11.45	0.04586	0.17832							1.32771	7945.68
														12.6702	1.01603	0.96944			11.46	0.05807	0.20233							1.32482	7945.68
														12.6812	1.01302	0.98068			11.47	0.06991	0.22536							1.32194	7945.68
														12.6923	1.01041	0.99179			11.48	0.08115	0.24714							1.31905	7945.68
														12.7033	1.00646	0.99906			11.49	0.09159	0.26742							1.31616	7945.68
														12.7144	1.00519	1.00018			11.5	0.10103	0.28595							1.31328	7945.68
														12.7254	1.0058	0.9966			11.51	0.10929	0.30253							1.31039	7945.68
														12.7365	1.0071	0.99234			11.52	0.11613	0.31684							1.3075	7945.68
														12.7475	1.0098	0.98758			11.53	0.12143	0.32875							1.30462	7945.68
														12.7586	1.01182	0.98678			11.54	0.12515	0.33828							1.30173	7945.68
														12.7696	1.01181	0.99656			11.55	0.12725	0.34537							1.29885	7945.68
														12.7807	1.01064	1.00381			11.56	0.12768	0.35001							1.29596	7945.68
														12.7917	1.0106	1.00564			11.57	0.12645	0.35221							1.29307	7945.68
														12.8028	1.01019	1.00786			11.58	0.12357	0.35203							1.29019	7945.68
														12.8139	1.00774	1.00364			11.59	0.11893	0.3493							1.2873	7945.68
														12.8249	1.00091	0.99156			11.6	0.11281	0.34446							1.28441	7945.68
														12.836	0.99652	0.99096			11.61	0.10533	0.33764							1.28153	7945.68
														12.847	1.00116	1.00163			11.62	0.09661	0.32906							1.27864	7945.68
														12.8581	1.0071	1.00861			11.63	0.08683	0.31892							1.27575	7945.68
														12.8691	1.00777	1.00977			11.64	0.07615	0.30745							1.27575	18058.4
														12.8802	1.00423	1.01328			11.65	0.06473	0.29486							1.27287	18058.4
														12.8912	0.99915	1.0148			11.66	0.0528	0.28144							1.26998	18058.4
														12.9023	0.99842	1.00772			11.67	0.04059	0.26751							1.2671	18058.4
														12.9133	0.99973	0.98647			11.68	0.02833	0.25334							1.26421	18058.4
														12.9244	1.00193	0.9641			11.69	0.0162	0.23919							1.26132	18058.4
														12.9354	1.00199	0.96552			11.7	0.0044	0.22528							1.25844	18058.4
														12.9465	0.99849	0.98437			11.71	-0.00688	0.21186							1.25555	18058.4
														12.9575	0.99305	0.98993			11.72	-0.01737	0.19924							1.25266	7945.68
														12.9686	0.98972	0.97786			11.73	-0.02699	0.18753							1.25266	7945.68
														12.9796	0.99095	0.96833			11.74	-0.0356	0.17691							1.24978	7945.68
														12.9907	0.99339	0.96876			11.75	-0.04309	0.16749							1.24689	7945.68
														13.0017	0.99142	0.97085			11.76	-0.04938	0.15937							1.24401	7945.68
														13.0128	0.9903	0.9738			11.77	-0.0544	0.15264							1.24112	7945.68
														13.0238	0.99521	0.98237			11.78	-0.05804	0.14738							1.23823	7945.68
														13.0349	0.99865	0.99512			11.79	-0.06027	0.14364							1.23535	7945.68
														13.0459	0.99321	0.99414			11.8	-0.06118	0.14129							1.23246	7945.68
														13.057	0.98413	0.97762			11.81	-0.06083	0.14028							1.22957	7945.68
														13.068	0.97737	0.96689			11.82	-0.05926	0.14051							1.22957	-2167
														13.0791	0.97831	0.97861			11.83	-0.05657	0.14188							1.22669	-2167
														13.0901	0.98314	0.98811			11.84	-0.05285	0.14425							1.2238	-2167
														13.1012	0.98178	0.99159			11.85	-0.04813	0.14756							1.22091	-2167
														13.1122	0.97662	0.98408			11.86	-0.04265	0.15155							1.21803	-2167
														13.1233	0.97407	0.97062			11.87	-0.03654	0.15604							1.21514	-2167
														13.1343	0.9769	0.9757			11.88	-0.02998	0.16084							1.21226	-2167
														13.1454	0.97866	0.97499			11.89	-0.02309	0.16577							1.20937	-2167
														13.1564	0.98138	0.97205			11.9	-0.01604	0.17067							1.20648	-2167
														13.1675	0.98298	0.97473			11.91	-0.00898	0.17534							1.2036	-2167
														13.1785	0.98221	0.96883			11.92	-0.00208	0.17959							1.20071	-2167
														13.1896	0.97916	0.97848			11.93	0.00453	0.18329							1.19782	-2167
														13.2006	0.98035	0.98554			11.94	0.01073	0.18632							1.19494	-2167
														13.2117	0.9836	0.97957			11.95	0.01641	0.18857							1.19205	-2167
														13.2227	0.98561	0.96665			11.96	0.02147	0.18995							1.18917	-2167
														13.2338	0.98033	0.9557			11.97	0.02585	0.1904							1.18917	-2167
														13.2448	0.97196	0.93877			11.98	0.0294	0.18979							1.18628	7945.68
														13.2559	0.96828	0.92987			11.99	0.03213	0.18817							1.18339	7945.68
														13.2669	0.97161	0.93618			12	0.03405	0.18559							1.18051	7945.68
														13.278	0.97693	0.95242			12.01	0.03516	0.18207							1.17762	7945.68
														13.2891	0.97798	0.96449			12.02	0.03547	0.17768							1.17473	7945.68
														13.3001	0.97644	0.9575			12.03	0.03501	0.1725							1.17185	7945.68
														13.3112	0.9722	0.94607			12.04	0.03384	0.16661							1.16896	7945.68
														13.3222	0.97189	0.9521			12.05	0.03196	0.1601							1.16607	7945.68
														13.3333	0.96956	0.95666			12.06	0.02954	0.15316							1.16319	7945.68
														13.3443	0.96376	0.94909			12.07	0.02666	0.14594							1.1603	7945.68
														13.3554	0.96714	0.94725			12.08	0.02341	0.13857							1.15742	7945.68
														13.3664	0.96594	0.93976			12.09	0.0199	0.1312							1.15453	7945.68
														13.3775	0.96957	0.92217			12.1	0.01622	0.12397							1.15164	7945.68
														13.3885	0.96552	0.91076			12.11	0.0125	0.11706							1.14876	7945.68
														13.3996	0.96664	0.91417			12.12	0.00884	0.11059							1.14587	7945.68
														13.4106	0.96636	0.92845			12.13	0.00535	0.10468							1.14298	7945.68
														13.4217	0.96801	0.95398			12.14	0.00211	0.09943							1.1401	7945.68
														13.4327	0.97399	0.96635			12.15	-0.000798281	0.09491							1.13721	7945.68
														13.4438	0.97863	0.96327			12.16	-0.0033	0.09121							1.13433	7945.68
														13.4548	0.98495	0.97385			12.17	-0.00533	0.08837							1.13144	7945.68
														13.4659	0.98482	0.98838			12.18	-0.0068	0.0865							1.13144	7945.68
														13.4769	0.98645	1.0009			12.19	-0.00771	0.0855							1.12855	-2167
														13.488	0.98774	1.00305			12.2	-0.00807	0.08535							1.12567	-2167
														13.499	0.98703	0.98328			12.21	-0.00786	0.086							1.12278	-2167
														13.5101	0.98049	0.96708			12.22	-0.00711	0.08738							1.11989	-2167
														13.5211	0.98097	0.96162			12.23	-0.00582	0.0894							1.11701	-2167
														13.5322	0.99523	0.97817			12.24	-0.00402	0.09198							1.11412	-2167
														13.5432	1.00569	0.98928			12.25	-0.00176	0.09496							1.11123	-2167
														13.5543	1.01071	0.9916			12.26	0.0008637	0.09819							1.11123	7945.68
														13.5653	1.01045	0.98956			12.27	0.00379	0.10151							1.10835	7945.68
														13.5764	1.00265	0.98845			12.28	0.00695	0.10476							1.10546	7945.68
														13.5874	0.99413	0.98158			12.29	0.01025	0.10779							1.10258	7945.68
														13.5985	0.99537	0.98235			12.3	0.01363	0.11043							1.09969	7945.68
																			12.31	0.01699	0.11245							1.0968	7945.68
																			12.32	0.02024	0.11374							1.09392	7945.68
																			12.33	0.02332	0.11417							1.09103	7945.68
																			12.34	0.02615	0.11361							1.09103	7945.68
																			12.35	0.02867	0.11195							1.08814	7945.68
																			12.36	0.03084	0.1091							1.08526	7945.68
																			12.37	0.03257	0.10492
																			12.38	0.03383	0.09934
																			12.39	0.03463	0.09241
																			12.4	0.03496	0.08415
																			12.41	0.03482	0.07457
																			12.42	0.03422	0.06372
																			12.43	0.0332	0.05168
																			12.44	0.03173	0.03842
																			12.45	0.02991	0.02419
																			12.46	0.0278	0.00913
																			12.47	0.02545	-0.00662
																			12.48	0.02293	-0.0229
																			12.49	0.0203	-0.03954
																			12.5	0.01762	-0.05637
																			12.51	0.01498	-0.07318
																			12.52	0.01243	-0.08979
																			12.53	0.01004	-0.10604
																			12.54	0.00785	-0.12175
																			12.55	0.00593	-0.13677
																			12.56	0.0043	-0.15098
																			12.57	0.00303	-0.16413
																			12.58	0.00213	-0.1762
																			12.59	0.00158	-0.18712
																			12.6	0.0014	-0.19683
																			12.61	0.00157	-0.2053
																			12.62	0.00208	-0.21249
																			12.63	0.0029	-0.21838
																			12.64	0.00402	-0.22295
																			12.65	0.00535	-0.22634
																			12.66	0.00686	-0.22863
																			12.67	0.00849	-0.2299
																			12.68	0.01018	-0.23026
																			12.69	0.01188	-0.22982
																			12.7	0.01352	-0.22865
																			12.71	0.01504	-0.22695
																			12.72	0.01639	-0.22487
																			12.73	0.01753	-0.22255
																			12.74	0.01842	-0.22012
																			12.75	0.01902	-0.2177
																			12.76	0.01931	-0.21544
																			12.77	0.01924	-0.21346
																			12.78	0.01885	-0.21184
																			12.79	0.01813	-0.21068
																			12.8	0.01711	-0.21002
																			12.81	0.01581	-0.20991
																			12.82	0.01427	-0.21039
																			12.83	0.0125	-0.21149
																			12.84	0.01059	-0.21319
																			12.85	0.0086	-0.21541
																			12.86	0.00658	-0.21811
																			12.87	0.0046	-0.22121
																			12.88	0.00272	-0.22461
																			12.89	0.00102	-0.22823
																			12.9	-0.000410357	-0.23193
																			12.91	-0.00154	-0.23557
																			12.92	-0.00231	-0.23901
																			12.93	-0.00268	-0.24211
																			12.94	-0.0026	-0.24473
																			12.95	-0.00205	-0.24673
																			12.96	-0.000975383	-0.24791
																			12.97	0.0006177	-0.24813
																			12.98	0.0027	-0.2473
																			12.99	0.00525	-0.24532
																			13	0.00825	-0.24209
																			13.01	0.01164	-0.23752
																			13.02	0.01539	-0.23152
																			13.03	0.01944	-0.2239
																			13.04	0.02368	-0.21479
																			13.05	0.02805	-0.20416
																			13.06	0.03246	-0.19202
																			13.07	0.03681	-0.17841
																			13.08	0.04101	-0.16336
																			13.09	0.04496	-0.14685
																			13.1	0.04856	-0.12898
																			13.11	0.05174	-0.10992
																			13.12	0.05442	-0.08979
																			13.13	0.05654	-0.06869
																			13.14	0.05803	-0.04675
																			13.15	0.05885	-0.02412
																			13.16	0.05887	-0.000875478
																			13.17	0.05816	0.02274
																			13.18	0.05672	0.0466
																			13.19	0.05454	0.07053
																			13.2	0.05167	0.0944
																			13.21	0.04813	0.11807
																			13.22	0.04395	0.14136
																			13.23	0.03921	0.16413
																			13.24	0.03401	0.18627
																			13.25	0.02846	0.20767
																			13.26	0.02265	0.22822
																			13.27	0.01668	0.24783
																			13.28	0.01067	0.2664
																			13.29	0.00474	0.28373
																			13.3	-0.000974577	0.29985
																			13.31	-0.00638	0.31471
																			13.32	-0.01136	0.32827
																			13.33	-0.01583	0.34049
																			13.34	-0.01968	0.35133
																			13.35	-0.02282	0.36069
																			13.36	-0.02513	0.36851
																			13.37	-0.02663	0.37489
																			13.38	-0.02728	0.3798
																			13.39	-0.02706	0.38325
																			13.4	-0.02598	0.38522
																			13.41	-0.02403	0.38573
																			13.42	-0.0212	0.38463
																			13.43	-0.01758	0.38203
																			13.44	-0.01326	0.37798
																			13.45	-0.00833	0.37249
																			13.46	-0.00288	0.36556
																			13.47	0.00299	0.35721
																			13.48	0.00918	0.34742
																			13.49	0.01555	0.33613
																			13.5	0.02197	0.3235
																			13.51	0.02831	0.30954
																			13.52	0.03444	0.2943
																			13.53	0.04025	0.27781
																			13.54	0.04563	0.26013
																			13.55	0.05042	0.24119
																			13.56	0.05453	0.22115
																			13.57	0.05792	0.20009
																			13.58	0.06052	0.17809
																			13.59	0.06227	0.15523
																			13.6	0.06315	0.1316
																			13.61	0.06312	0.10727
																			13.62	0.06213	0.08232
																			13.63	0.06027	0.05691
																			13.64	0.0576	0.03116
																			13.65	0.05417	0.00517
																			13.66	0.05005	-0.02095
																			13.67	0.04533	-0.04707
																			13.68	0.04008	-0.07306
																			13.69	0.03443	-0.09881
																			13.7	0.02853	-0.1242
																			13.71	0.02249	-0.14914
																			13.72	0.01644	-0.17352
																			13.73	0.01049	-0.19725
																			13.74	0.00479	-0.22024
																			13.75	-0.000522721	-0.24234
																			13.76	-0.00536	-0.26356
																			13.77	-0.00962	-0.28387
																			13.78	-0.01323	-0.30322
																			13.79	-0.01612	-0.32159
																			13.8	-0.01824	-0.33897
																			13.81	-0.01948	-0.35531
																			13.82	-0.01984	-0.37063
																			13.83	-0.01937	-0.38503
																			13.84	-0.01809	-0.39853
																			13.85	-0.01603	-0.41119
																			13.86	-0.01324	-0.42307
																			13.87	-0.00979	-0.43424
																			13.88	-0.00571	-0.4447
																			13.89	-0.00117	-0.45461
																			13.9	0.00372	-0.46404
																			13.91	0.00885	-0.47308
																			13.92	0.01409	-0.48178
																			13.93	0.01933	-0.49023
																			13.94	0.02442	-0.49848
																			13.95	0.02923	-0.50658
																			13.96	0.03365	-0.5146
																			13.97	0.03757	-0.52256
																			13.98	0.04089	-0.53048
																			13.99	0.04354	-0.53836
																			14	0.04543	-0.54619
																			14.01	0.04642	-0.55394
																			14.02	0.04656	-0.56157
																			14.03	0.04582	-0.56902
																			14.04	0.04421	-0.57623
																			14.05	0.04175	-0.5831
																			14.06	0.03848	-0.58955
																			14.07	0.0344	-0.59544
																			14.08	0.0296	-0.60062
																			14.09	0.0242	-0.60501
																			14.1	0.0183	-0.6085
																			14.11	0.01203	-0.61094
																			14.12	0.00549	-0.61222
																			14.13	-0.0012	-0.61222
																			14.14	-0.00789	-0.61067
																			14.15	-0.01443	-0.60756
																			14.16	-0.02072	-0.60284
																			14.17	-0.02661	-0.5964
																			14.18	-0.032	-0.5882
																			14.19	-0.0368	-0.57818
																			14.2	-0.04086	-0.56623
																			14.21	-0.04408	-0.55227
																			14.22	-0.04646	-0.53646
																			14.23	-0.04795	-0.51882
																			14.24	-0.04853	-0.49941
																			14.25	-0.04819	-0.4783
																			14.26	-0.04695	-0.45559
																			14.27	-0.04476	-0.43126
																			14.28	-0.04175	-0.40555
																			14.29	-0.038	-0.37864
																			14.3	-0.03359	-0.3507
																			14.31	-0.02864	-0.3219
																			14.32	-0.02325	-0.29241
																			14.33	-0.01753	-0.26242
																			14.34	-0.01162	-0.23211
																			14.35	-0.00569	-0.20171
																			14.36	0.000146952	-0.17141
																			14.37	0.00574	-0.1414
																			14.38	0.01097	-0.11183
																			14.39	0.01571	-0.08289
																			14.4	0.01978	-0.05477
																			14.41	0.02311	-0.02761
																			14.42	0.02563	-0.00149
																			14.43	0.02728	0.02349
																			14.44	0.02799	0.04726
																			14.45	0.02773	0.06976
																			14.46	0.02648	0.09093
																			14.47	0.02415	0.11064
																			14.48	0.02088	0.12902
																			14.49	0.0167	0.1461
																			14.5	0.0117	0.16192
																			14.51	0.00593	0.17654
																			14.52	-0.000486513	0.19003
																			14.53	-0.00749	0.20241
																			14.54	-0.01491	0.2138
																			14.55	-0.0226	0.22437
																			14.56	-0.03043	0.23422
																			14.57	-0.03824	0.24345
																			14.58	-0.0459	0.25219
																			14.59	-0.05327	0.26053
																			14.6	-0.06015	0.26857
																			14.61	-0.06645	0.27645
																			14.62	-0.07206	0.28423
																			14.63	-0.07687	0.29202
																			14.64	-0.08079	0.29985
																			14.65	-0.08376	0.3078
																			14.66	-0.08565	0.31589
																			14.67	-0.08643	0.32416
																			14.68	-0.08614	0.33259
																			14.69	-0.08479	0.34116
																			14.7	-0.0824	0.34986
																			14.71	-0.07902	0.35864
																			14.72	-0.0747	0.36744
																			14.73	-0.06945	0.37617
																			14.74	-0.06345	0.38476
																			14.75	-0.05682	0.39312
																			14.76	-0.04968	0.40114
																			14.77	-0.04216	0.40873
																			14.78	-0.03438	0.41578
																			14.79	-0.0265	0.42215
																			14.8	-0.01865	0.4277
																			14.81	-0.011	0.43239
																			14.82	-0.00366	0.43612
																			14.83	0.00324	0.43881
																			14.84	0.00958	0.44036
																			14.85	0.01526	0.44072
																			14.86	0.02012	0.4397
																			14.87	0.02412	0.43737
																			14.88	0.02724	0.4337
																			14.89	0.02943	0.4287
																			14.9	0.03067	0.42235
																			14.91	0.03096	0.41467
																			14.92	0.03026	0.40563
																			14.93	0.0286	0.39525
																			14.94	0.02608	0.38366
																			14.95	0.02277	0.37093
																			14.96	0.01875	0.35713
																			14.97	0.0141	0.34235
																			14.98	0.00892	0.32668
																			14.99	0.00328	0.31013
																			15	-0.00265	0.29288
[truncated: 5 more columns]

## Sheet: Figure 3
Figure 3a left panel					Figure 3a middle panel					Figure 3a right panel					Figure 3c									Figure 3e							Figure 3g
		Fluorescence Intensity (a.u., λem525)					Fluorescence Intensity (a.u., λem525)					Fluorescence Intensity (a.u., λem525)					Fluorescence Intensity (a.u., λem525)									Fluorescence Intensity (a.u., λem525)						Cell type	Intracellular Glucose (mM)	DCF Intensity Measurement 1	DCF Intensity Measurement 2	DCF Intensity Value (a.u., MFI)	STDEV
	Time (min)	GOx-aZIF	GOx-ZIF-8			Time (min)	GOx-aZIF	GOx-ZIF-8			Time (min)	GOx-aZIF	GOx-ZIF-8			Time (min)	Cell 1	Cell 2	Cell 3	Cell 4	Cell 5	Cell 6				Noncancer cell		Cancer cell				L02	0.97	1530.74	1800.2	1665.5	190.495
	0	479.627	412.246			0	503.395	448.021			0	547.256	513.769			0	419.493	427.864	545.217	279.179	312.341	324.638			Time (min)	Cell 1	Cell 2	Cell 1	Cell 2			MGC803	1.4	2521.22	2021.1	2271.2	353.553
	4.0316	578.949	487.825			4.0316	631.371	550.705			4.0316	802.983	725.868			6	619.493	533.44	545.217	350.531	443.127	572.754			0	521.423	559.7	599.23	610.554			MCF-7	2.84	4782.12	3956.5	4369.3	583.787
	8.03872	657.448	555.752			8.03872	788.878	700.492			8.03872	1180.69	988.863			12	881.884	840.125	791.304	420.29	606.5	723.188			6	622.777	674.032	828.697	840.527			4T1	6.04	7492.66	6860.2	7176.4	447.174
	12.0445	717.254	613.474			12.0445	971.925	795.411			12.0445	1678.87	1049.46			18	1168.12	971.467	1023	577.778	790.953	879.227			12	726.782	805.032	1180.69	1207.77
	16.0327	828.739	686.957			16.0327	1191.46	841.64			16.0327	2285.74	958.699			24	1430.43	1154.88	1321.74	700.966	961.353	1090.34			18	881.183	981.235	1776.88	1598.84
	20.038	915.594	768.108			20.038	1446.33	859.455			20.038	2936	599.175			30	1868.84	1383.37	1869.57	852.657	1158.98	1259.42			24	987.074	1118.28	2342.12	1922.94
	24.0431	1003.66	855.763			24.0431	1735.68	925.704			24.0431	3397.88	508.164			36	2344.2	1622.74	2423.19	1068.12	1159.82	1530.92			30	1074.15	1243.29	2909.03	2519.77
	28.0325	1103.37	973.212			28.0325	2122.05	906.15			28.0325	3893.71	420.649			42	2915.94	1951.48	2748.55	1344.44	1353.46	1819.81			36	1169.21	1364.96	3468.97	3164.95
	32.038	1228.15	1092			32.038	2475.8	793.936			32.038	4317.3	395.315			48	3676.81	2432.55	3190.58	1623.19	1455.11	2064.25			42	1222.13	1444.11	3806.7	3686.07
	36.0434	1339.71	1184.35			36.0434	2919.14	708.11			36.0434	4380.62	392.807			54	3908.7	3004.55	3671.74	2127.73	1529.52	2245.41			48	1299.57	1521.15	4037.2	4058.31
	40.032	1444.62	1267.9			40.032	3322.87	618.848			40.032	4447.35	387.392			60	4423.19	3691	3770.29	2591.99	1540.7	2317.87			54	1351.53	1571.91	4213.38	4287.67
	44.0376	1522.76	1359.9			44.0376	3701.11	580.995			44.0376	4603.77	385.974			66	4976.09	4547.23	3884.78	2670.18	1665.27	2481.16			60	1417.84	1641.39	4386.3	4352.14
	48.0424	1626.93	1446.46			48.0424	3945.84	554.407			48.0424	4406.64	391.962			72	5060.15	4730.76	3700.72	2612.4	1626.14	2388.41			66	1466.47	1689.98	4437.97	4461.43
	52.0323	1764.91	1491.48			52.0323	4120.87	579.507			52.0323	4027.47	392.483			78	4695.65	4699.51	3660.87	2406.6	1553.08	2345.89			72	1465.07	1701.99	4492.19	4541.98
	56.0377	1842.95	1553.7			56.0377	4243.97	594.871			56.0377	4017.94	403.964			84	4470.29	4763.31	3217.39	2365.68	1585.94	2129.95			78	1474.96	1694.61	4458.29	4570.17
	60.0432	1956.36	1586.96			60.0432	4243.1	589.598			60.0432	3844.23	405.589			90	4334.78	4444.24	2883.33	2062.84	1583.82	1931.4			84	1462.48	1690	4439.78	4573.71
	64.0317	2042.55	1593.44			64.0317	4245.52	608.386			64.0317	3645.44	415.794			96	3998.55	4125.6	2565.94	1957.04	1447.28	1920.29			90	1442.29	1648.51	4362.07	4558.55
	68.0396	2092.62	1636.56			68.0396	4206.1	626.433			68.0396	3602.58	431.709			102	3760.87	3602.61	2218.12	1920.22	1306.34	2011.11			96	1414.19	1636.5	4262.22	4546.31
	72.0303	2126.19	1645.59			72.0303	4023.13	657.754			72.0303	3510.94	451.679			108	3271.74	3008.21	1704.35	1803.89	1266.82	1838.16			102	1374.24	1573.5	4158.74	4513.76
	76.0356	2219.89	1569.88			76.0356	3890.51	682.04			76.0356	3476.58	479.597			114	2863.04	2700.92	1564.49	1706.28	1230.89	1795.65			108	1298.11	1502.06	3983.7	4461.16
	80.0412	2255.9	1557.49			80.0412	3683.55	648.115			80.0412	3331.71	498.645			120	2562.32	2413.97	1599.28	1663.02	1259.63	1724.64			114	1219.81	1396.63	3604.32	4395.68
	84.0459	2312.91	1532.39			84.0459	3486.46	660.997			84.0459	3163.01	527.979			126	2459.42	2057.66	1579.71	1613.92	1268.81	1578.74			120	1153.24	1327.43	3187.38	4339.06
	88.0687	2307.86	1533.11			88.0687	3373.34	694.3			88.0687	3065.2	555.963			132	2241.3	2020.6	1689.13	1709.2	1330.3	1688.89			126	1076.39	1231.23	2643.88	4168.95
	92.0418	2329.33	1485.83			92.0418	3206.92	692.312			92.0418	2831.32	562.462			138	2115.22	1947.66	1639.86	1691.66	1307.14	1581.16			132	984.856	1122.52	1990.92	4024.37
	96.0307	2298.35	1477.52			96.0307	3128.02	741.153			96.0307	2690.99	590.707			144	1989.86	2074.4	1674.64	1826.11	1351.46	1578.26			138	902.957	1015.93	1630.59	3819.61
	100.035	2225.79	1446.13			100.035	2973.63	754.633			100.035	2493.31	601.949			150	2031.16	2012.83	1735.51	1642.56	1272.41	1591.79			144	833.639	931.926	1375.88	3557.09
	104.041	2198.8	1395.1			104.041	2902.9	724.061			104.041	2454.34	648.411			156	1894.93	2177.83	1671.02	1746.18	1335.89	1538.65			150	779.004	859.535	1181.63	3298.62
	108.029	2129.85	1332.3			108.029	2769.3	701.196			108.029	2366.4	665.828			162	1979.71	2066.63	1629.71	1688.79	1214.12	1498.07			156	725.874	797.635	1045.05	3077.65
	112.034	2116.57	1284.58			112.034	2717.04	746.358			112.034	2234.98	687.136			168	1819.57	2037.93	1609.42	1696.76	1216.11	1455.07			162	697.97	772.191	884.745	2662.78
	116.04	2063.04	1196.62			116.04	2668.69	693.006			116.04	2187.58	653.972			174	1748.55	2078.59	1606.52	1626.09	1214.92	1416.91			168	659.035	726.322	844.74	2391.19
	120.045	2094.81	1174.11			120.045	2585.9	761.878			120.045	2166.72	656.263			180	1798.55	1979.95	1598.55	1549.28	1151.84	1365.22			174	682.13	721.478	852.457	2216.47
	124.034	2060.15	1132.23			124.034	2559.1	777.171			124.034	2072.24	672.284			186	1715.22	1872.34	1512.17	1523.19	1127.08	1333.33			180	607.378	659.191	830.107	1977.78
	128.039	2030.59	1120.64			128.039	2514.43	800.234			128.039	2052.58	660.025			192	1654.35	1817.93	1558.26	1481.64	1073.18	1281.16			186	623.317	686.617	821.65	1712.89
	132.044	2006.33	1100.83			132.044	2469.83	803.193			132.044	2046.55	669.664			198	1622.46	1747.99	1443.48	1474.4	1054.02	1211.01			192	625.943	672.787	824.395	1614.35
	136.033	2041.64	1055.45			136.033	2430.95	822.966			136.033	1994.95	665.553			204	1615.22	1674.46	1387.83	1453.14	1106.72	1229.57			198	633.135	681.313	831.914	1555.37
	140.038	1976.47	1041.01			140.038	2411.19	791.601			140.038	1989.05	677.543			210	1593.48	1621.85	1421.74	1417.39	1054.02	1158.26			204	636.839	691.978	835.786	1556.21
	144.061	2002.53	1052.05			144.061	2387.47	843.827			144.061	1976.62	688.2			216	1556.52	1543.53	1443.48	1414.49	1065.04	1154.2			210	645.013	696.926	844.332	1550.43
	148.133	1978.04	1037.03			148.133	2383.08	846.703			148.133	1949.52	689.48			222	1528.26	1478.97	1357.39	1395.17	1053.06	1095.65			216	640.283	692.543	839.386	1507.41
	152.206	1942.6	1016.23			152.206	2366.52	837.558			152.206	1940.05	689.353			228	1513.77	1407.83	1347.83	1380.19	1106.72	1113.04			222	649.883	708.291	849.423	1499.31
	156.212	1892.08	1051.46			156.212	2363.45	869.135			156.212	1951.26	684.723			234	1551.45	1401.25	1337.39	1388.89	1168.87	1107.25			228	648.696	695.752	848.182	1489.59
	160.218	1902.33	1031.94			160.218	2354.34	836.525			160.218	1947.01	685.972			240	1551.45	1401.25	1317.39	1328.89	968.871	1167.25			234	640.926	685.891	840.059	1463.76
	164.105	1874.41	1015.78			164.105	2363.9	824.544			164.105	1920.1	692.8			246	1531.16	1357.5	1320	1302	996	1091			240	648.848	697.104	848.341	1435.19
	168.042	1869.1	1005.68			168.042	2368.03	828.146			168.042	1949.54	701.307												246	646.465	693.117	845.85	1438.86
	172.032	1828.75	1020.16			172.032	2400.2	814.195			172.032	1929.57	701.762
	176.037	1824.45	1046.26			176.037	2440.62	836.653			176.037	1918.93	704.573
	180.043	1851.91	1037.37			180.043	2447.52	776.137			180.043	1945.72	718.485
	184.032	1833.17	1046.02			184.032	2470.26	782.278			184.032	1924.13	710.689
	188.037	1845.46	1072.67			188.037	2467.28	794.097			188.037	1931.36	727.054
	192.043	1862.7	1050.33			192.043	2484.03	775.282			192.043	1931.57	736.994
	196.034	1833.68	1051.32			196.034	2517.44	801.677			196.034	1943.27	726.422
	200.056	1833.63	1070.38			200.056	2539.96	765.538			200.056	1947.21	747.125
	204.045	1836.26	1084.3			204.045	2559.57	789.784			204.045	1950.74	744.675
	208.034	1827.42	1084.01			208.034	2563.1	805.505			208.034	1961.91	743.202
	212.04	1800.73	1096.81			212.04	2588.61	817.852			212.04	1962.05	750.922
	216.045	1771.54	1092.8			216.045	2607.95	806.18			216.045	1974.72	759.069
	220.168	1757.78	1090.14			220.168	2626.18	800.64			220.168	1984.11	758.101
	224.41	1753.61	1112.65			224.41	2630.64	775.167			224.41	2002.91	778.954
	228.434	1716.94	1112.87			228.434	2628.47	764.456			228.434	1999.86	773.965
	232.406	1738.15	1109.65			232.406	2641.95	757.413			232.406	2008.56	778.065
	236.462	1730.7	1136.68			236.462	2646.47	778.461			236.462	2001.2	787.143

## Sheet: Supplementary Figure 2
Supplementary Figure 2a						Supplementary Figure 2b						Supplementary Figure 2c
	Excitation Spectrum		Emission spectrum				Excitation Spectrum		Emission spectrum				Excitation Spectrum		Emission spectrum
	Wavelength (nm)	Fluorescence Intensity (a.u.)	Wavelength (nm)	Fluorescence Intensity (a.u.)			Wavelength (nm)	Fluorescence Intensity (a.u.)	Wavelength (nm)	Fluorescence Intensity (a.u.)			Wavelength (nm)	Fluorescence Intensity (a.u.)	Wavelength (nm)	Fluorescence Intensity (a.u.)
	430	4334.91	480	301.964			480	4088.28	520	38.4303			580	27236.4	620	1713.51
	431	4606.66	481	343.458			481	4193.68	521	38.2242			581	28643.5	621	1885.99
	432	4860.57	482	394.625			482	4313.14	522	39.8104			582	30003.3	622	2130.42
	433	5096.62	483	455.465			483	4446.66	523	43.1887			583	31315.7	623	2446.8
	434	5314.81	484	525.978			484	4594.25	524	48.3593			584	32580.7	624	2835.12
	435	5496.89	485	592.935			485	4757.9	525	54.7273			585	33567.2	625	3294.29
	436	5656.2	486	687.238			486	4937.28	526	62.5974			586	34802.4	626	3799.1
	437	5853.99	487	814.074			487	5147.63	527	73.368			587	36272.8	627	4443.62
	438	6082.44	488	956.58			488	5417.4	528	86.4762			588	37941.7	628	5102.42
	439	6332.74	489	1085.93			489	5716.55	529	102.961			589	39660.1	629	5845.45
	440	6579.99	490	1240.83			490	6011.29	530	120.576			590	41445.3	630	6701.66
	441	6809.25	491	1428.1			491	6340.27	531	135.801			591	42789.1	631	7636.54
	442	6961.2	492	1607.97			492	6639.35	532	156.649			592	43805.9	632	8732.91
	443	7124.17	493	1767.1			493	6896.03	533	185.775			593	44689.3	633	9931.39
	444	7314.37	494	1943.96			494	7232.34	534	222.554			594	45624	634	11364.9
	445	7535.66	495	2124.69			495	7656.99	535	265.424			595	46770	635	12794.6
	446	7777.96	496	2338.51			496	8128.78	536	322.359			596	48085.8	636	14507.9
	447	8028.43	497	2572.29			497	8605.93	537	389.918			597	49453.8	637	16440.8
	448	8230.79	498	2869.87			498	9062.67	538	458.519			598	50699.2	638	18388.2
	449	8432.03	499	3195.61			499	9519.61	539	527.641			599	51651.4	639	20364.6
	450	8630.73	500	3504.86			500	9863.77	540	616.316			600	52603.5	640	22700.9
	451	8886.16	501	3786.39			501	10270.4	541	733.957			601	53406.8	641	25327.6
	452	9224.95	502	4063.89			502	10825.1	542	843.922			602	54069.8	642	28370.9
	453	9562.11	503	4335.61			503	11496.9	543	1002.94			603	54620.2	643	31600.5
	454	9831.55	504	4609.88			504	12214.4	544	1197			604	54780.8	644	34806.4
	455	9990.23	505	4915.51			505	12918.7	545	1398.41			605	54535.7	645	38411.1
	456	10073.6	506	5267.81			506	13625.3	546	1617.74			606	54202.7	646	42272.1
	457	10156.7	507	5636.52			507	14261.8	547	1835.85			607	54087.3	647	46344.4
	458	10247.8	508	5988.49			508	14762.1	548	2134.63			608	54434.4	648	50689.1
	459	10354.3	509	6338.55			509	15313.6	549	2517.88			609	54942.3	649	55319.4
	460	10505.7	510	6686.94			510	15866	550	2968.52			610	55594.4	650	60019.5
	461	10604	511	7031.81			511	16537.8	551	3453.44			611	56235	651	64918.3
	462	10671.3	512	7332.03			512	17229.8	552	3978.79			612	56650.7	652	69527.1
	463	10787.3	513	7626.81			513	17857.1	553	4563.37			613	56986.8	653	74037.7
	464	10996.4	514	7913.56			514	18393.5	554	5199.42			614	57550.2	654	78736.6
	465	11253.7	515	8229.28			515	18918.5	555	5828.83			615	58167	655	83281.8
	466	11506.8	516	8545.23			516	19441.6	556	6654.45			616	59020.1	656	88012.3
	467	11694.7	517	8860.44			517	19960.7	557	7659.68			617	59787.7	657	92835.2
	468	11820.1	518	9177.8			518	20485.2	558	8812.34			618	60778.7	658	97779.2
	469	11876.7	519	9492.18			519	21117.8	559	9969.83			619	62026.1	659	102736
	470	11925.4	520	9788.58			520	21743.7	560	11084.4			620	63562	660	107486
	471	12033.8	521	10045.1			521	22398.3	561	12268.9			621	65273.9	661	111323
	472	12131.7	522	10240.5			522	22893.8	562	13502.4			622	66993.3	662	115110
	473	12261.1	523	10431.3			523	23164.5	563	14669.1			623	68348.2	663	118389
	474	12408.5	524	10636.3			524	23216.7	564	16104.4			624	69806.6	664	121466
	475	12576.9	525	10853.9			525	23127.4	565	17770.6			625	71559.3	665	124255
	476	12850.3	526	11062			526	23025.3	566	19607.4			626	73796.5	666	126512
	477	13101.3	527	11278.7			527	22941.2	567	21531.4			627	76068.5	667	128031
	478	13117	528	11498.6			528	22966.4	568	23391.8			628	78996.4	668	129176
	479	12931	529	11704.2			529	23095	569	25124.5			629	82450.7	669	129606
	480	12597.2	530	11867			530	23344.6	570	26875.9			630	85896.3	670	130088
	481	12238	531	11987.4			531	23860.6	571	28660.2			631	88959	671	129997
	482	11886.5	532	12142.1			532	24774.5	572	30648.4			632	92238.6	672	129143
	483	11628.6	533	12292			533	26018	573	32723.3			633	95534.4	673	127594
	484	11545.8	534	12420			534	27427.1	574	34866.5			634	98495.3	674	125193
	485	11451.4	535	12557.5			535	28727.9	575	36970.8			635	101269	675	123011
	486	11310.5	536	12687.2			536	29719.7	576	38776.7			636	104236	676	120494
	487	11266.9	537	12805			537	30175.3	577	40217			637	107363	677	117591
	488	11312.5	538	12898.8			538	30388.3	578	41467.9			638	110463	678	114599
	489	11399.3	539	12963.3			539	30875.8	579	42685.8			639	113247	679	111881
	490	11517	540	13033.2			540	31552.9	580	43827.6			640	116074	680	109490
	491	11604.1	541	13086.3			541	32257.3	581	44896.4			641	118518	681	105694
	492	11494.1	542	13132.4			542	32922.3	582	45902			642	120653	682	101087
	493	11175	543	13189.8			543	33608.9	583	46724.7			643	122734	683	96825.3
	494	10843.3	544	13253			544	34552.8	584	47281.7			644	124360	684	92327.4
	495	10529.7	545	13296.6			545	35828.5	585	47609.7			645	125582	685	87966.9
	496	10207	546	13316.3			546	37441.5	586	47691.2			646	126478	686	83793.3
	497	9871.48	547	13335			547	39236.6	587	47723.9			647	126929	687	80480.1
	498	9516.18	548	13327.5			548	40851.7	588	47685			648	127133	688	77785.2
	499	9097.34	549	13304.1			549	42198.1	589	47410.1			649	127092	689	74779.6
	500	8586.1	550	13272.4			550	43161.6	590	46932.7			650	127265	690	71382.3
	501	8020.93	551	13253.9			551	43832.9	591	46407			651	127386	691	67884.2
	502	7477.14	552	13232			552	44395.6	592	45743.2			652	127397	692	64521.5
	503	6958.69	553	13200.8			553	44922.8	593	44914.6			653	127084	693	61458.7
	504	6479.01	554	13157.3			554	45295.7	594	44009.6			654	125376	694	58518.7
	505	5996.77	555	13131.3			555	45514.6	595	43175.4			655	122559	695	55240.1
	506	5467.3	556	13068.7			556	45711.1	596	42280.3			656	119049	696	52244.4
	507	4962.12	557	12998.3			557	45981.9	597	41320.4			657	115435	697	50157.3
	508	4580.96	558	12918.9			558	46416.7	598	40405.2			658	112088	698	48031.7
	509	4223.35	559	12862.1			559	46782.8	599	39342.3			659	108841	699	45874.1
	510	3940.01	560	12784.9			560	47002.9	600	38059.6			660	105782	700	43872.9
	511	3632.4	561	12702.4			561	46939.6	601	36741.2			661	102752	701	42141.2
	512	3311.44	562	12613.4			562	46600.7	602	35516.2			662	98818.9	702	40628.8
	513	2989.66	563	12536.6			563	46056.3	603	34414.9			663	94866.7	703	38971.5
	514	2678.57	564	12436.7			564	45306.2	604	33394.5			664	90450.1	704	37437.9
	515	2378.43	565	12336.2			565	44496.9	605	32422.8			665	85605.9	705	36199
	516	2133.49	566	12229.3			566	43709.7	606	31543.5			666	80044.4	706	35180.3
	517	1928.14	567	12134.9			567	42685.7	607	30431			667	74112.5	707	34335.5
	518	1791.66	568	12020.7			568	41494	608	29274.5			668	68695.6	708	33524.1
	519	1629.92	569	11923.9			569	40200	609	28190.1			669	62821	709	32806.4
	520	1480.34	570	11819.3			570	39015.9	610	27275.2			670	57243.8	710	32228.8
	521	1336.46	571	11704.6			571	37529.8	611	26326.5			671	52870.8	711	31684.1
	522	1206.48	572	11582.2			572	35853.2	612	25441.5			672	48340.2	712	31163.7
	523	1057.34	573	11441.9			573	34027	613	24516.6			673	44054.3	713	30662
	524	912.835	574	11281.9			574	32129.4	614	23731.1			674	39481.6	714	30144.7
	525	779.054	575	11115.4			575	30381.6	615	23008.4			675	35204.2	715	29742.2
	526	665.587	576	10967.2			576	28841.1	616	22384.8			676	31918.4	716	29379.3
	527	576.736	577	10845.8			577	27310	617	21761.3			677	28241.5	717	29005
	528	509.5	578	10729.7			578	25900.4	618	21187.5			678	25046.6	718	28652.5
	529	463.88	579	10604.4			579	24178.4	619	20663.2			679	22376.9	719	28321.8
	530	439.876	580	10469.3			580	22250.3	620	20188.6			680	19578.6	720	28012.9
			581	10316.5			581	20084.3					681	17286.4
			582	10165.2			582	17924.4					682	15171.5
			583	10005.5			583	16013.3					683	13239.6
			584	9858.04			584	14454.8					684	11748.4
			585	9710.16			585	12871.1					685	10510.3
			586	9563.42			586	11380.1					686	9498.68
			587	9433.18			587	9931.72					687	8481.14
			588	9304.55			588	8606.67					688	7390.85
			589	9163.45			589	7450.04					689	6428.94
			590	9021.27			590	6427.25					690	5710.84
			591	8891.06			591	5586.89					691	4985.8
			592	8751.39			592	4959.69					692	4312.64
			593	8605.41			593	4364.5					693	3751.25
			594	8472.29			594	3807.69					694	3315.63
			595	8368.45			595	3279.03					695	2943.18
			596	8272.49			596	2805.24					696	2538.48
			597	8163.47			597	2410.88					697	2218.95
			598	8052.03			598	2090.02					698	1952.36
			599	7938.18			599	1842.68					699	1738.73
			600	7821.92			600	1668.84					700	1578.05

## Sheet: Supplementary Figure 3
Supplementary Figure 3
		Absorbance (a.u.)
	Wavenumber (cm-1)	Free GOx	Nanocomposite without enzyme	Nanocomposite with enzyme
	399.199	0.13156	0.22263	0.22366
	401.127	0.13403	0.24429	0.22976
	403.056	0.13536	0.26367	0.23773
	404.984	0.13763	0.29581	0.25458
	406.913	0.13603	0.34411	0.2806
	408.841	0.13837	0.42099	0.31726
	410.77	0.13957	0.52271	0.36445
	412.698	0.13995	0.64175	0.42354
	414.627	0.14183	0.75216	0.47687
	416.555	0.14378	0.82647	0.511
	418.484	0.14357	0.86306	0.54107
	420.412	0.14327	0.87344	0.56455
	422.341	0.14329	0.85604	0.55557
	424.269	0.14495	0.81195	0.53298
	426.198	0.1442	0.75385	0.49604
	428.126	0.14346	0.68411	0.45354
	430.055	0.14275	0.61024	0.409
	431.983	0.14384	0.53922	0.36418
	433.912	0.14488	0.47419	0.32633
	435.84	0.14386	0.41523	0.28848
	437.769	0.14301	0.36645	0.25651
	439.697	0.14532	0.32849	0.23191
	441.626	0.14765	0.29638	0.21192
	443.554	0.14951	0.27018	0.19626
	445.483	0.15025	0.25223	0.18732
	447.411	0.15205	0.2382	0.18171
	449.34	0.15258	0.22674	0.17689
	451.268	0.15392	0.21736	0.17263
	453.197	0.15473	0.21006	0.16957
	455.125	0.15611	0.20223	0.16729
	457.054	0.15793	0.19545	0.16306
	458.982	0.15847	0.19095	0.16424
	460.911	0.15755	0.18884	0.16597
	462.839	0.15754	0.18618	0.16631
	464.768	0.15737	0.18295	0.16569
	466.696	0.15726	0.18093	0.16507
	468.625	0.15805	0.17979	0.16603
	470.553	0.15951	0.1766	0.16571
	472.482	0.16066	0.17436	0.1662
	474.41	0.16244	0.17442	0.16901
	476.339	0.16271	0.17343	0.17076
	478.267	0.16383	0.17318	0.17195
	480.196	0.16542	0.17375	0.17297
	482.124	0.16733	0.17456	0.17457
	484.053	0.16811	0.17583	0.17545
	485.981	0.16859	0.17867	0.17801
	487.91	0.16913	0.18209	0.18093
	489.838	0.1702	0.18613	0.18341
	491.767	0.17146	0.18895	0.18449
	493.695	0.1723	0.19234	0.18727
	495.624	0.17331	0.19732	0.19055
	497.552	0.17381	0.20165	0.1935
	499.481	0.17429	0.20386	0.19457
	501.409	0.17612	0.20675	0.19457
	503.338	0.17741	0.21051	0.19743
	505.266	0.17835	0.21388	0.20067
	507.195	0.17957	0.21561	0.20216
	509.123	0.18061	0.21853	0.20464
	511.052	0.18036	0.22209	0.20697
	512.98	0.18155	0.22463	0.20933
	514.909	0.18275	0.22564	0.21071
	516.837	0.18382	0.2283	0.21267
	518.766	0.18371	0.23117	0.21452
	520.694	0.18343	0.23382	0.21699
	522.623	0.18389	0.2359	0.21826
	524.551	0.18431	0.23671	0.21881
	526.48	0.18377	0.23743	0.2196
	528.408	0.1834	0.23942	0.22099
	530.337	0.18293	0.23987	0.22118
	532.265	0.18284	0.23936	0.22106
	534.194	0.1828	0.23862	0.22099
	536.122	0.18236	0.23735	0.22047
	538.051	0.18187	0.23593	0.2208
	539.979	0.18258	0.2354	0.22163
	541.908	0.18254	0.23275	0.22132
	543.836	0.18286	0.2297	0.22116
	545.765	0.18341	0.22704	0.22094
	547.693	0.18333	0.22397	0.22167
	549.622	0.18341	0.2206	0.22135
	551.55	0.18409	0.21784	0.22195
	553.479	0.18407	0.21391	0.22193
	555.407	0.18398	0.21019	0.22107
	557.336	0.18407	0.20626	0.21962
	559.264	0.18408	0.20186	0.21819
	561.193	0.18399	0.19752	0.21689
	563.121	0.18455	0.19372	0.21573
	565.05	0.18471	0.18933	0.21368
	566.978	0.18496	0.18517	0.21105
	568.907	0.18472	0.18137	0.20925
	570.835	0.18493	0.17805	0.20831
	572.764	0.18522	0.17431	0.20675
	574.692	0.18612	0.17026	0.20527
	576.621	0.18659	0.16619	0.20386
	578.549	0.18714	0.16278	0.20388
	580.478	0.18755	0.15899	0.2029
	582.406	0.18758	0.15639	0.20291
	584.335	0.18783	0.15374	0.2028
	586.263	0.18793	0.15053	0.20236
	588.192	0.18774	0.14778	0.2022
	590.12	0.18795	0.14595	0.20208
	592.049	0.18807	0.14347	0.20172
	593.977	0.18824	0.14186	0.20148
	595.906	0.18816	0.14076	0.20098
	597.834	0.18851	0.13961	0.20019
	599.763	0.18829	0.13891	0.19936
	601.691	0.18814	0.13884	0.19943
	603.62	0.18806	0.13873	0.19909
	605.548	0.18795	0.14	0.2001
	607.477	0.18793	0.14185	0.20122
	609.405	0.18812	0.14483	0.20302
	611.334	0.18803	0.15003	0.20558
	613.262	0.1881	0.15617	0.20891
	615.191	0.18795	0.16069	0.21111
	617.119	0.18786	0.16217	0.212
	619.048	0.18782	0.15875	0.21132
	620.976	0.18798	0.15263	0.2093
	622.905	0.18761	0.14664	0.20671
	624.833	0.18757	0.14257	0.2048
	626.762	0.18723	0.14088	0.20379
	628.69	0.18652	0.14055	0.2027
	630.619	0.18563	0.13942	0.20053
	632.547	0.18496	0.1381	0.19836
	634.476	0.18388	0.13769	0.1966
	636.404	0.18322	0.13822	0.19585
	638.333	0.18259	0.14035	0.19538
	640.261	0.18232	0.14712	0.19709
	642.19	0.18221	0.15661	0.20053
	644.118	0.18205	0.16322	0.20267
	646.047	0.18198	0.16443	0.20231
	647.975	0.18256	0.16219	0.20131
	649.904	0.183	0.16004	0.20041
	651.832	0.18345	0.15932	0.19955
	653.761	0.18378	0.16085	0.19979
	655.689	0.18396	0.16536	0.20154
	657.618	0.18411	0.17162	0.2043
	659.546	0.18456	0.17944	0.2081
	661.475	0.18438	0.18923	0.21286
	663.403	0.18413	0.20007	0.21883
	665.332	0.18406	0.20857	0.22501
	667.26	0.1846	0.21688	0.2332
	669.188	0.1834	0.23487	0.2507
	671.117	0.18266	0.24971	0.26727
	673.045	0.1822	0.27257	0.29096
	674.974	0.18197	0.30289	0.3163
	676.903	0.18158	0.33381	0.33147
	678.831	0.18116	0.36255	0.33628
	680.76	0.18038	0.39879	0.34433
	682.688	0.17945	0.44483	0.36247
	684.616	0.17808	0.49724	0.38667
	686.545	0.17704	0.54041	0.40069
	688.473	0.17574	0.58699	0.41077
	690.402	0.175	0.63565	0.42332
	692.331	0.17414	0.64476	0.41654
	694.259	0.17337	0.58656	0.37897
	696.188	0.1732	0.50034	0.33061
	698.116	0.17345	0.41432	0.2861
	700.044	0.17327	0.34372	0.25127
	701.973	0.17282	0.2889	0.22642
	703.902	0.17138	0.24806	0.20889
	705.83	0.16961	0.21894	0.19649
	707.759	0.16761	0.19872	0.18738
	709.687	0.16566	0.1844	0.18093
	711.615	0.16359	0.1748	0.17689
	713.544	0.16202	0.16879	0.17526
	715.472	0.16028	0.16447	0.17493
	717.401	0.1588	0.16223	0.1759
	719.33	0.15734	0.1616	0.17776
	721.258	0.15543	0.1634	0.18159
	723.187	0.15329	0.16721	0.18659
	725.115	0.15136	0.17381	0.19387
	727.043	0.14923	0.18454	0.20434
	728.972	0.14758	0.2023	0.21954
	730.9	0.14617	0.22854	0.24013
	732.829	0.1452	0.26591	0.26701
	734.757	0.14462	0.31622	0.30079
	736.686	0.14454	0.37826	0.33853
	738.614	0.14446	0.44659	0.37395
	740.543	0.14485	0.52012	0.409
	742.471	0.14441	0.601	0.44739
	744.4	0.14299	0.68248	0.48588
	746.328	0.14114	0.75308	0.51687
	748.257	0.13957	0.80263	0.53607
	750.185	0.13803	0.83388	0.54662
	752.114	0.13639	0.84813	0.55019
	754.042	0.13431	0.85108	0.54833
	755.971	0.13282	0.84413	0.54245
	757.899	0.13119	0.83089	0.53312
	759.828	0.12955	0.80868	0.51983
	761.756	0.1277	0.7822	0.50341
	763.685	0.12635	0.75223	0.48431
	765.613	0.1246	0.71929	0.46408
	767.542	0.12313	0.68292	0.44246
	769.47	0.12166	0.64469	0.41968
	771.399	0.12005	0.60433	0.3964
	773.327	0.11865	0.56418	0.37314
	775.256	0.11751	0.52444	0.3501
	777.184	0.11613	0.48621	0.32773
	779.113	0.11504	0.45105	0.30733
	781.041	0.11375	0.42	0.28848
	782.97	0.11258	0.39255	0.2713
	784.898	0.11151	0.36959	0.25562
	786.827	0.11068	0.35062	0.24203
	788.755	0.10953	0.33458	0.22967
	790.684	0.10903	0.32148	0.21884
	792.612	0.10828	0.31048	0.2092
	794.541	0.10771	0.30179	0.20126
	796.469	0.10745	0.29437	0.19444
	798.398	0.10747	0.28801	0.18894
	800.326	0.10753	0.28281	0.18486
	802.255	0.10794	0.27912	0.18249
	804.183	0.10816	0.27582	0.18094
	806.112	0.10856	0.27315	0.18094
	808.04	0.10874	0.27103	0.18165
	809.969	0.10863	0.26928	0.18263
	811.897	0.10798	0.26751	0.18281
	813.826	0.10726	0.2657	0.18311
	815.754	0.1058	0.26369	0.18323
	817.683	0.10485	0.26218	0.18355
	819.611	0.10398	0.26069	0.18413
	821.54	0.10332	0.26016	0.1866
	823.468	0.10308	0.26119	0.19261
	825.397	0.10357	0.26759	0.20516
	827.325	0.10407	0.28148	0.22105
	829.254	0.10462	0.28862	0.2253
	831.182	0.10462	0.28294	0.21669
	833.111	0.1041	0.27909	0.20973
	835.039	0.10315	0.28023	0.20746
	836.968	0.10225	0.28373	0.20783
	838.896	0.10129	0.28849	0.20972
	840.825	0.10121	0.29495	0.21315
	842.753	0.10023	0.29975	0.21483
	844.682	0.09852	0.30057	0.21428
	846.61	0.09643	0.29838	0.21218
	848.539	0.09436	0.29573	0.2103
	850.467	0.0922	0.29309	0.20861
	852.396	0.09006	0.29126	0.20748
	854.324	0.08727	0.28948	0.20647
	856.253	0.08446	0.28779	0.20569
	858.181	0.08175	0.28627	0.20464
	860.11	0.07907	0.28516	0.20428
	862.038	0.07654	0.28414	0.20381
	863.967	0.07474	0.28361	0.20356
	865.895	0.07264	0.28352	0.20364
	867.824	0.07116	0.28347	0.20431
	869.752	0.07012	0.28355	0.20498
	871.681	0.06958	0.28461	0.20594
	873.609	0.06941	0.28569	0.20641
	875.538	0.06992	0.28728	0.207
	877.466	0.07005	0.28885	0.20774
	879.395	0.07023	0.29019	0.20852
	881.323	0.07001	0.2911	0.20908
	883.252	0.0695	0.29228	0.21016
	885.18	0.0687	0.29323	0.21107
	887.109	0.0679	0.29417	0.21204
	889.037	0.06682	0.295	0.21293
	890.966	0.0662	0.2962	0.21403
	892.894	0.06562	0.29692	0.21473
	894.823	0.06533	0.29788	0.21583
	896.751	0.06511	0.29893	0.2168
	898.68	0.06506	0.30005	0.21798
	900.608	0.06472	0.30093	0.2189
	902.537	0.06475	0.30197	0.22008
	904.465	0.06465	0.30306	0.22154
	906.394	0.06471	0.30423	0.22327
	908.322	0.0649	0.30519	0.22452
	910.251	0.06532	0.30628	0.226
	912.179	0.06573	0.30729	0.22771
	914.108	0.06684	0.30823	0.22952
	916.036	0.06783	0.30911	0.23098
	917.965	0.06889	0.30991	0.23221
	919.893	0.06979	0.3099	0.2329
	921.822	0.07071	0.30939	0.23357
	923.75	0.07145	0.30791	0.23368
	925.679	0.07249	0.3058	0.23356
	927.607	0.07329	0.30272	0.23224
	929.536	0.07455	0.29894	0.22952
	931.464	0.076	0.29413	0.22492
	933.393	0.07758	0.28882	0.21951
	935.321	0.07916	0.28349	0.21398
	937.25	0.08123	0.27908	0.21019
	939.178	0.08314	0.27611	0.20861
	941.107	0.08551	0.27683	0.21021
	943.035	0.08798	0.28521	0.21615
	944.964	0.09068	0.30694	0.22874
	946.892	0.09346	0.34263	0.248
	948.821	0.09613	0.38059	0.26819
	950.749	0.09805	0.39911	0.27859
	952.678	0.09956	0.38869	0.27479
	954.606	0.09997	0.36082	0.26155
	956.535	0.09919	0.33311	0.24837
	958.463	0.09734	0.3138	0.24023
	960.392	0.09513	0.30309	0.23775
	962.32	0.0924	0.29756	0.23869
	964.249	0.08944	0.29583	0.24155
	966.177	0.08609	0.29615	0.2453
	968.106	0.08393	0.29844	0.24998
	970.034	0.08311	0.30265	0.25559
	971.963	0.08313	0.30907	0.26263
	973.891	0.08326	0.31775	0.27097
	975.82	0.08377	0.33011	0.28123
	977.748	0.08361	0.34736	0.29373
	979.677	0.08305	0.3714	0.30941
	981.605	0.08217	0.404	0.32839
	983.534	0.081	0.44781	0.35205
	985.462	0.07964	0.50426	0.38123
	987.391	0.07884	0.57246	0.41577
	989.319	0.07811	0.64703	0.45347
	991.248	0.07807	0.71784	0.49009
	993.176	0.07862	0.77263	0.51894
	995.105	0.07961	0.79993	0.53436
	997.033	0.08083	0.79703	0.5345
	998.962	0.08274	0.76796	0.52114
	1000.89	0.0846	0.72313	0.49913
	1002.82	0.08705	0.67127	0.47362
	1004.75	0.08988	0.62086	0.44896
	1006.68	0.09342	0.57762	0.42848
	1008.6	0.09719	0.54436	0.41369
	1010.53	0.10123	0.52053	0.40416
	1012.46	0.10516	0.50468	0.3979
	1014.39	0.10971	0.4939	0.39319
	1016.32	0.1148	0.48581	0.38847
	1018.25	0.12039	0.4798	0.38317
	1020.17	0.12599	0.47547	0.37784
	1022.1	0.13179	0.47132	0.37269
	1024.03	0.13698	0.46476	0.36671
	1025.96	0.14188	0.45492	0.3605
	1027.89	0.14558	0.4423	0.35453
	1029.82	0.1482	0.42949	0.34957
	1031.75	0.14974	0.41823	0.34577
	1033.67	0.1508	0.40962	0.34386
	1035.6	0.15144	0.4033	0.3435
	1037.53	0.15257	0.39797	0.3443
	1039.46	0.15401	0.39215	0.34522
	1041.39	0.156	0.38604	0.34649
	1043.32	0.15834	0.37978	0.34771
	1045.24	0.16119	0.37356	0.34879
	1047.17	0.16426	0.36673	0.34909
	1049.1	0.16829	0.35951	0.34925
	1051.03	0.17263	0.35182	0.34929
	1052.96	0.17778	0.34407	0.34936
	1054.89	0.18334	0.33585	0.34893
	1056.82	0.18909	0.32812	0.34883
	1058.74	0.19439	0.32122	0.34885
	1060.67	0.19909	0.31516	0.34893
	1062.6	0.20239	0.3095	0.34889
	1064.53	0.20492	0.30477	0.34944
	1066.46	0.2072	0.30033	0.35011
	1068.39	0.2095	0.29627	0.35056
	1070.32	0.2116	0.29225	0.35077
	1072.24	0.21334	0.28897	0.35131
	1074.17	0.21401	0.28581	0.35152
	1076.1	0.21432	0.2829	0.35121
	1078.03	0.2143	0.27996	0.35055
	1079.96	0.21441	0.27793	0.35014
	1081.89	0.21454	0.27625	0.34936
	1083.82	0.21507	0.27533	0.34864
	1085.74	0.21554	0.27535	0.34809
	1087.67	0.21639	0.27719	0.34794
	1089.6	0.21736	0.27968	0.34746
	1091.53	0.21846	0.2822	0.34662
	1093.46	0.2197	0.28448	0.34547
	1095.39	0.22131	0.28658	0.34397
	1097.32	0.22289	0.28711	0.34134
	1099.24	0.22476	0.28671	0.3377
	1101.17	0.22636	0.28591	0.33407
	1103.1	0.22722	0.28628	0.33187
	1105.03	0.22668	0.28802	0.33079
	1106.96	0.2251	0.2918	0.3312
	1108.89	0.22222	0.29768	0.33236
	1110.81	0.21884	0.3054	0.3345
	1112.74	0.21526	0.31359	0.33683
	1114.67	0.21173	0.32193	0.3389
	1116.6	0.20796	0.3293	0.3401
	1118.53	0.20391	0.3349	0.33969
	1120.46	0.19978	0.33841	0.3369
	1122.38	0.19639	0.34266	0.33302
	1124.31	0.19298	0.35134	0.32966
	1126.24	0.18958	0.3702	0.33042
	1128.17	0.18594	0.40342	0.33855
	1130.1	0.18214	0.4525	0.35651
	1132.03	0.17786	0.51576	0.38246
	1133.96	0.17374	0.59367	0.41424
	1135.88	0.16926	0.68812	0.45185
	1137.81	0.16482	0.79398	0.49584
	1139.74	0.16058	0.8959	0.54181
	1141.67	0.15667	0.97076	0.58058
	1143.6	0.15275	1.00246	0.60305
	1145.53	0.14901	0.99037	0.60486
	1147.46	0.14475	0.9432	0.58469
	1149.38	0.14011	0.86836	0.54442
	1151.31	0.13445	0.78591	0.49559
	1153.24	0.12794	0.70774	0.44998
	1155.17	0.12114	0.63699	0.41106
	1157.1	0.11496	0.5759	0.3795
	1159.03	0.109	0.52726	0.35556
	1160.95	0.10391	0.49393	0.33901
	1162.88	0.09948	0.47784	0.32908
	1164.81	0.09566	0.48135	0.32646
	1166.74	0.09244	0.50687	0.33261
	1168.67	0.09019	0.55315	0.34909
	1170.6	0.08829	0.61065	0.37288
	1172.53	0.08666	0.66375	0.39774
	1174.45	0.08416	0.69874	0.41692
	1176.38	0.08123	0.70902	0.42643
	1178.31	0.07832	0.69659	0.42493
	1180.24	0.07626	0.6678	0.41361
	1182.17	0.07476	0.62903	0.3933
	1184.1	0.07432	0.58429	0.36629
	1186.03	0.07415	0.53753	0.33649
	1187.95	0.07428	0.49347	0.30884
	1189.88	0.07442	0.45573	0.2858
	1191.81	0.07472	0.42527	0.26784
	1193.74	0.07496	0.40082	0.25383
	1195.67	0.07582	0.38162	0.24349
	1197.6	0.07685	0.36641	0.23564
	1199.53	0.0784	0.35423	0.22988
	1201.45	0.08024	0.34391	0.22521
	1203.38	0.08259	0.33543	0.22163
	1205.31	0.08467	0.3281	0.21895
	1207.24	0.08698	0.32184	0.21729
	1209.17	0.08905	0.31597	0.2158
	1211.1	0.09145	0.31096	0.21491
	1213.03	0.09417	0.30646	0.21448
	1214.95	0.09754	0.30243	0.21462
	1216.88	0.10122	0.29817	0.21461
	1218.81	0.1054	0.29445	0.2151
	1220.74	0.10959	0.29104	0.21565
	1222.67	0.11424	0.28805	0.2163
	1224.6	0.11895	0.28502	0.2166
	1226.52	0.12379	0.28253	0.21733
	1228.45	0.12825	0.28005	0.21787
	1230.38	0.13251	0.27764	0.21822
	1232.31	0.13581	0.27502	0.21818
	1234.24	0.13861	0.27276	0.21828
	1236.17	0.14063	0.27026	0.21789
	1238.1	0.14248	0.26777	0.21715
	1240.02	0.14454	0.26522	0.21581
	1241.95	0.14666	0.26321	0.21465
	1243.88	0.14808	0.26101	0.21294
	1245.81	0.14942	0.25882	0.21097
	1247.74	0.15022	0.25658	0.20846
	1249.67	0.1504	0.25497	0.20586
	1251.6	0.14938	0.25321	0.20235
	1253.52	0.14725	0.25137	0.19777
	1255.45	0.14396	0.24953	0.19177
	1257.38	0.14067	0.24844	0.18564
	1259.31	0.13717	0.24801	0.18009
	1261.24	0.13398	0.24912	0.17733
	1263.17	0.13134	0.25037	0.17782
	1265.09	0.12948	0.25089	0.18121
	1267.02	0.12806	0.24924	0.18497
	1268.95	0.12746	0.24636	0.18837
	1270.88	0.12698	0.24366	0.19083
	1272.81	0.12683	0.2425	0.19336
	1274.74	0.12688	0.24175	0.19536
	1276.66	0.12709	0.24175	0.19733
	1278.59	0.12706	0.24242	0.19946
	1280.52	0.12716	0.24453	0.20232
	1282.45	0.12679	0.24803	0.20588
	1284.38	0.12666	0.25386	0.21054
	1286.31	0.12628	0.26247	0.21631
	1288.24	0.12552	0.27554	0.2242
	1290.16	0.12447	0.29389	0.23433
	1292.09	0.12407	0.32066	0.24837
	1294.02	0.12387	0.3589	0.26752
	1295.95	0.12444	0.41344	0.2942
	1297.88	0.1253	0.48846	0.33048
	1299.81	0.12627	0.58469	0.37767
	1301.74	0.12693	0.69519	0.43302
	1303.66	0.12745	0.8031	0.48846
	1305.59	0.12702	0.88413	0.53111
	1307.52	0.12611	0.91696	0.54975
	1309.45	0.12439	0.89404	0.5385
	1311.38	0.12274	0.82321	0.49908
	1313.31	0.12062	0.72198	0.44059
	1315.23	0.11855	0.61945	0.38215
	1317.16	0.11633	0.53356	0.33472
	1319.09	0.11402	0.47039	0.30194
	1321.02	0.11129	0.42951	0.28248
	1322.95	0.10921	0.40569	0.27231
	1324.88	0.10736	0.39231	0.26708
	1326.81	0.10613	0.38673	0.26572
	1328.73	0.10506	0.38614	0.26661
	1330.66	0.10459	0.38987	0.2695
	1332.59	0.10423	0.39568	0.27309
	1334.52	0.10477	0.40164	0.27651
	1336.45	0.10593	0.40526	0.27807
	1338.38	0.10857	0.40582	0.27821
	1340.31	0.11254	0.4022	0.27843
	1342.23	0.11625	0.39475	0.27963
	1344.16	0.11745	0.38553	0.27915
	1346.09	0.11812	0.37833	0.27937
	1348.02	0.11901	0.37332	0.28058
	1349.95	0.11941	0.37121	0.2839
	1351.88	0.11872	0.37048	0.28859
	1353.81	0.11765	0.37207	0.29489
	1355.73	0.11538	0.37667	0.30262
	1357.66	0.11342	0.38487	0.31152
	1359.59	0.1118	0.39551	0.31941
	1361.52	0.11019	0.41015	0.32627
	1363.45	0.1076	0.42878	0.3343
	1365.38	0.10779	0.44353	0.34187
	1367.3	0.10959	0.4563	0.34584
	1369.23	0.11132	0.47503	0.35088
	1371.16	0.11252	0.49728	0.35762
	1373.09	0.11471	0.52349	0.36537
	1375.02	0.11645	0.55208	0.37583
	1376.95	0.11881	0.56811	0.38476
	1378.88	0.12147	0.57124	0.38787
	1380.8	0.12411	0.56279	0.38712
	1382.73	0.12607	0.5495	0.38465
	1384.66	0.13009	0.54104	0.38365
	1386.59	0.13593	0.54385	0.38486
	1388.52	0.13998	0.55791	0.39281
	1390.45	0.14157	0.57295	0.40256
	1392.38	0.14343	0.58932	0.4117
	1394.3	0.14464	0.61183	0.42121
	1396.23	0.14481	0.63919	0.43472
	1398.16	0.14427	0.66598	0.44826
	1400.09	0.14191	0.70363	0.46689
	1402.02	0.1403	0.73933	0.48522
	1403.95	0.13853	0.78286	0.50525
	1405.87	0.13492	0.84096	0.5328
	1407.8	0.13229	0.90031	0.5631
	1409.73	0.13016	0.9632	0.59501
	1411.66	0.12787	1.02998	0.62924
	1413.59	0.12576	1.0894	0.66074
	1415.52	0.12481	1.13566	0.68491
	1417.44	0.12392	1.16864	0.69974
	1419.37	0.11939	1.19433	0.71088
	1421.3	0.11615	1.20193	0.71706
	1423.23	0.11454	1.19352	0.71233
	1425.16	0.11158	1.17828	0.70333
	1427.09	0.11108	1.15582	0.69247
	1429.02	0.11153	1.12959	0.67646
	1430.94	0.1126	1.09993	0.65983
	1432.87	0.11487	1.0729	0.6462
	1434.8	0.11873	1.04744	0.63234
	1436.73	0.12266	1.0242	0.61573
	1438.66	0.12569	1.00459	0.60606
	1440.59	0.12816	0.9884	0.59796
	1442.52	0.13097	0.97274	0.58843
	1444.44	0.13384	0.95974	0.57988
	1446.37	0.13685	0.94944	0.57253
	1448.3	0.13895	0.94665	0.56851
	1450.23	0.14075	0.95018	0.57076
	1452.16	0.14278	0.96234	0.57651
	1454.09	0.14521	0.9771	0.58391
	1456.02	0.14643	0.99741	0.59087
	1457.94	0.13886	1.03267	0.60667
	1459.87	0.13319	1.04704	0.61975
	1461.8	0.13088	1.04138	0.62156
	1463.73	0.12906	1.02458	0.61212
	1465.66	0.12591	0.99355	0.59476
	1467.59	0.12401	0.96355	0.57956
	1469.52	0.12342	0.93372	0.56265
	1471.44	0.12202	0.90988	0.5431
	1473.37	0.11443	0.89255	0.52769
	1475.3	0.10775	0.883	0.52251
	1477.23	0.10116	0.8737	0.51817
	1479.16	0.09766	0.86229	0.51317
	1481.09	0.09584	0.84664	0.50448
	1483.01	0.09561	0.82923	0.49573
	1484.94	0.09824	0.80858	0.48525
	1486.87	0.10335	0.78758	0.47253
	1488.8	0.1102	0.76651	0.45997
	1490.73	0.11764	0.75028	0.45381
	1492.66	0.12503	0.73333	0.45222
	1494.59	0.13379	0.71719	0.44752
	1496.51	0.14605	0.70155	0.44017
	1498.44	0.157	0.68875	0.43576
	1500.37	0.16678	0.67648	0.43269
	1502.3	0.17673	0.66626	0.4297
	1504.23	0.18705	0.65523	0.42438
	1506.16	0.20041	0.65269	0.41534
	1508.09	0.21667	0.66133	0.41918
	1510.01	0.22479	0.65985	0.42646
	1511.94	0.23602	0.65489	0.42954
	1513.87	0.2481	0.64519	0.42793
	1515.8	0.25883	0.63055	0.42004
	1517.73	0.26472	0.61561	0.41311
	1519.66	0.26885	0.59972	0.40776
	1521.58	0.26917	0.58925	0.40065
	1523.51	0.27229	0.57959	0.40126
	1525.44	0.2765	0.57022	0.40021
	1527.37	0.28159	0.56443	0.40135
	1529.3	0.2868	0.5578	0.40361
	1531.23	0.29329	0.54962	0.40333
	1533.15	0.29841	0.54609	0.40166
	1535.08	0.30279	0.54531	0.40678
	1537.01	0.30866	0.53554	0.40668
	1538.94	0.31396	0.53066	0.40196
	1540.87	0.31556	0.53712	0.4041
	1542.8	0.3154	0.54016	0.41199
	1544.73	0.31345	0.54346	0.4186
	1546.65	0.31155	0.54769	0.42656
	1548.58	0.31048	0.54946	0.42903
	1550.51	0.30337	0.56033	0.4337
	1552.44	0.29848	0.56754	0.4383
	1554.37	0.28964	0.58116	0.44288
	1556.3	0.28479	0.58873	0.44539
	1558.23	0.27575	0.60545	0.44457
	1560.15	0.24739	0.65576	0.46492
	1562.08	0.24316	0.6698	0.47905
	1564.01	0.23633	0.68826	0.48919
	1565.94	0.2265	0.71813	0.50408
	1567.87	0.22111	0.73855	0.51464
	1569.8	0.20883	0.77134	0.52887
	1571.72	0.20049	0.79489	0.54297
	1573.65	0.19706	0.80556	0.54931
	1575.58	0.19032	0.82141	0.55168
	1577.51	0.17889	0.84283	0.55779
	1579.44	0.17403	0.84697	0.55988
	1581.37	0.16875	0.84969	0.55757
	1583.3	0.16378	0.84983	0.55239
	1585.22	0.15888	0.84766	0.54622
	1587.15	0.15508	0.84233	0.53928
	1589.08	0.15208	0.83557	0.53178
	1591.01	0.15057	0.82695	0.52434
	1592.94	0.15047	0.81721	0.51671
	1594.87	0.15144	0.80754	0.50906
	1596.8	0.15233	0.79818	0.50198
	1598.72	0.15374	0.78836	0.49506
	1600.65	0.15594	0.77827	0.48744
	1602.58	0.15943	0.768	0.48033
	1604.51	0.16484	0.75683	0.47381
	1606.44	0.1724	0.74483	0.46706
	1608.37	0.18234	0.73193	0.46003
	1610.3	0.19399	0.71883	0.45459
	1612.22	0.20702	0.7044	0.44949
	1614.15	0.21949	0.68864	0.4432
	1616.08	0.23365	0.6741	0.43506
	1618.01	0.24899	0.6628	0.43285
	1619.94	0.2624	0.6477	0.43155
	1621.87	0.27689	0.63393	0.42758
	1623.8	0.29624	0.62349	0.42662
	1625.72	0.31164	0.61301	0.4284
	1627.65	0.32849	0.6025	0.42911
	1629.58	0.34586	0.59446	0.43281
	1631.51	0.36307	0.58302	0.43505
	1633.44	0.37854	0.57088	0.43408
	1635.37	0.39521	0.56364	0.43278
	1637.29	0.40769	0.56135	0.44031
	1639.22	0.41813	0.55223	0.44592
	1641.15	0.42638	0.54514	0.44982
	1643.08	0.43596	0.53568	0.45182
	1645.01	0.4428	0.52689	0.45059
	1646.94	0.44735	0.52485	0.45099
	1648.87	0.45202	0.52203	0.45835
	1650.79	0.46153	0.50865	0.45885
	1652.72	0.45973	0.50823	0.45496
	1654.65	0.45572	0.51668	0.46457
	1656.58	0.45675	0.51013	0.47016
	1658.51	0.45477	0.50492	0.47148
	1660.44	0.45039	0.50063	0.46966
	1662.37	0.44077	0.49971	0.46651
	1664.29	0.42905	0.50145	0.46704
	1666.22	0.42548	0.49543	0.46482
	1668.15	0.41854	0.49231	0.4589
	1670.08	0.40415	0.49551	0.45455
	1672.01	0.39545	0.49506	0.45417
	1673.94	0.38921	0.49037	0.45034
	1675.86	0.37363	0.49527	0.44725
	1677.79	0.36666	0.49203	0.4447
	1679.72	0.35889	0.48853	0.43949
	1681.65	0.35275	0.48185	0.43271
	1683.58	0.34003	0.48145	0.42303
	1685.51	0.31774	0.48994	0.42173
	1687.43	0.31108	0.48397	0.41987
	1689.36	0.29806	0.48099	0.41437
	1691.29	0.28378	0.4793	0.40972
	1693.22	0.27518	0.47178	0.40255
	1695.15	0.26119	0.46913	0.39089
	1697.08	0.24149	0.46902	0.38074
	1699.01	0.23105	0.46207	0.37244
	1700.93	0.20279	0.47039	0.36278
	1702.86	0.19306	0.46436	0.35765
	1704.79	0.18117	0.45949	0.34792
	1706.72	0.16471	0.46126	0.34076
	1708.65	0.1536	0.45832	0.33482
	1710.58	0.14429	0.45566	0.32849
	1712.51	0.13665	0.45094	0.32032
	1714.43	0.13098	0.44742	0.31145
	1716.36	0.1231	0.446	0.30278
	1718.29	0.1111	0.45371	0.30078
	1720.22	0.104	0.45268	0.30089
	1722.15	0.10011	0.44897	0.29809
	1724.08	0.09397	0.44887	0.29449
	1726.01	0.0895	0.44788	0.29191
	1727.93	0.08593	0.44511	0.28718
	1729.86	0.08293	0.44364	0.28241
	1731.79	0.08079	0.43878	0.27693
	1733.72	0.07648	0.44151	0.27232
	1735.65	0.06949	0.44664	0.27417
	1737.58	0.06848	0.43884	0.27213
	1739.5	0.06446	0.43828	0.26855
	1741.43	0.06116	0.43777	0.26697
	1743.36	0.05809	0.43546	0.26381
	1745.29	0.05581	0.43334	0.26159
	1747.22	0.05381	0.43013	0.2572
	1749.15	0.05136	0.4297	0.25402
	1751.08	0.04648	0.43247	0.25336
	1753	0.04344	0.43287	0.25467
	1754.93	0.04182	0.42777	0.25179
	1756.86	0.03951	0.42869	0.24929
	1758.79	0.03719	0.42693	0.24746
	1760.72	0.03586	0.42487	0.24466
	1762.65	0.03233	0.42772	0.24375
	1764.58	0.03077	0.42572	0.24353
	1766.5	0.02957	0.42217	0.24031
	1768.43	0.02837	0.42222	0.23798
	1770.36	0.0278	0.41847	0.23402
	1772.29	0.02564	0.42248	0.23266
	1774.22	0.02228	0.42428	0.23429
	1776.15	0.02072	0.42214	0.23447
	1778.07	0.0193	0.42005	0.23309
	1780	0.01809	0.42004	0.2315
	1781.93	0.01605	0.42071	0.2314
	1783.86	0.01484	0.4195	0.23059
	1785.79	0.01274	0.42065	0.23011
	1787.72	0.01193	0.41904	0.22971
	1789.64	0.01177	0.41522	0.22647
	1791.57	0.01108	0.41631	0.22391
	1793.5	0.00855	0.42056	0.22534
	1795.43	0.00762	0.41874	0.22574
	1797.36	0.00641	0.41684	0.22464
	1799.29	0.00585	0.4158	0.22308
	1801.22	0.0042	0.41728	0.22228
	1803.14	0.0027	0.41756	0.22301
	1805.07	0.00144	0.41641	0.22255
	1807	0.000861942	0.41502	0.22128
	1808.93	7.22382e-05	0.41393	0.2193
	1810.86	-0.000756917	0.41468	0.21855
	1812.79	-0.00251	0.41535	0.21894
	1814.72	-0.0034	0.41392	0.21869
	1816.64	-0.00442	0.4135	0.21749
	1818.57	-0.00528	0.41336	0.21714
	1820.5	-0.00628	0.41276	0.21634
	1822.43	-0.00639	0.41081	0.21483
	1824.36	-0.00721	0.41071	0.21291
	1826.29	-0.00798	0.41175	0.21309
	1828.21	-0.00816	0.4087	0.21079
	1830.14	-0.00951	0.4122	0.21084
	1832.07	-0.01128	0.41313	0.21267
	1834	-0.01177	0.41116	0.21246
	1835.93	-0.01263	0.41074	0.21147
	1837.86	-0.01339	0.41106	0.21132
	1839.79	-0.0142	0.41036	0.21097
	1841.71	-0.01379	0.40685	0.20855
	1843.64	-0.01438	0.40824	0.20637
	1845.57	-0.01563	0.41213	0.20793
	1847.5	-0.01679	0.41055	0.20824
	1849.43	-0.01779	0.41055	0.20872
	1851.36	-0.01875	0.40979	0.20849
	1853.29	-0.01933	0.4096	0.20822
	1855.21	-0.02006	0.40921	0.20766
	1857.14	-0.02045	0.40918	0.20708
	1859.07	-0.02114	0.40886	0.20636
	1861	-0.02167	0.40905	0.20611
	1862.93	-0.02227	0.40863	0.20559
	1864.86	-0.02206	0.40714	0.20432
	1866.79	-0.02165	0.40511	0.20152
	1868.71	-0.02227	0.4079	0.20106
	1870.64	-0.02417	0.41027	0.20336
	1872.57	-0.02484	0.4089	0.20417
	1874.5	-0.02552	0.40829	0.20379
	1876.43	-0.02588	0.40817	0.20355
	1878.36	-0.02643	0.40808	0.20312
	1880.29	-0.02679	0.40811	0.20295
	1882.21	-0.02725	0.40794	0.20257
	1884.14	-0.02749	0.40806	0.20228
	1886.07	-0.02792	0.40748	0.20173
	1888	-0.02779	0.40629	0.20049
	1889.93	-0.02857	0.40816	0.20036
	1891.86	-0.0291	0.4082	0.20113
	1893.78	-0.02945	0.40706	0.20034
	1895.71	-0.0299	0.40806	0.20045
	1897.64	-0.03072	0.408	0.20062
	1899.57	-0.03103	0.40775	0.20054
	1901.5	-0.03151	0.40754	0.20004
	1903.43	-0.0318	0.40745	0.19973
	1905.36	-0.03214	0.40716	0.19921
	1907.28	-0.03209	0.40672	0.19847
	1909.21	-0.0326	0.40698	0.19774
	1911.14	-0.03325	0.40755	0.19815
	1913.07	-0.03387	0.40702	0.19798
	1915	-0.03377	0.40572	0.19718
	1916.93	-0.03394	0.40517	0.1956
	1918.86	-0.03445	0.40754	0.19611
	1920.78	-0.03464	0.40589	0.19546
	1922.71	-0.03485	0.40643	0.1948
	1924.64	-0.03586	0.40733	0.19562
	1926.57	-0.0362	0.4067	0.19588
	1928.5	-0.0366	0.40646	0.19553
	1930.43	-0.03679	0.40643	0.19538
	1932.35	-0.03718	0.40623	0.19504
	1934.28	-0.03737	0.40636	0.19492
	1936.21	-0.03773	0.40626	0.19455
	1938.14	-0.03786	0.40608	0.19429
	1940.07	-0.03781	0.40455	0.19314
	1942	-0.03767	0.40511	0.19213
	1943.92	-0.03838	0.40656	0.19267
	1945.85	-0.03874	0.40606	0.19309
	1947.78	-0.03926	0.40607	0.19318
	1949.71	-0.03945	0.406	0.19315
	1951.64	-0.03983	0.40593	0.19284
	1953.57	-0.03989	0.40571	0.19254
	1955.5	-0.04022	0.40601	0.19234
	1957.42	-0.04044	0.40607	0.19243
	1959.35	-0.0408	0.40594	0.1922
	1961.28	-0.04102	0.40598	0.19205
	1963.21	-0.04136	0.4056	0.19169
	1965.14	-0.04117	0.405	0.19095
	1967.07	-0.04159	0.4058	0.1905
	1969	-0.04208	0.40654	0.19113
	1970.92	-0.04252	0.40622	0.19113
	1972.85	-0.04275	0.40627	0.19102
	1974.78	-0.04314	0.4062	0.19066
	1976.71	-0.04336	0.40626	0.19056
	1978.64	-0.04383	0.40624	0.19027
	1980.57	-0.04404	0.40648	0.19011
	1982.49	-0.04439	0.40643	0.18974
	1984.42	-0.0446	0.40638	0.18968
	1986.35	-0.04488	0.40613	0.18916
	1988.28	-0.04493	0.40606	0.18872
	1990.21	-0.04515	0.40541	0.18784
	1992.14	-0.0454	0.40643	0.18761
	1994.07	-0.0461	0.40679	0.18812
	1995.99	-0.04638	0.40596	0.18807
	1997.92	-0.04673	0.4058	0.18767
	1999.85	-0.04693	0.40569	0.1875
	2001.78	-0.04735	0.40537	0.18708
	2003.71	-0.04752	0.40498	0.18665
	2005.64	-0.04789	0.40466	0.18616
	2007.57	-0.04806	0.40451	0.18582
	2009.49	-0.04842	0.40429	0.18545
	2011.42	-0.0486	0.40404	0.18517
	2013.35	-0.04881	0.40368	0.18471
	2015.28	-0.04868	0.40312	0.18403
	2017.21	-0.04905	0.40329	0.18352
	2019.14	-0.04939	0.40347	0.18375
	2021.07	-0.04974	0.40328	0.18364
	2022.99	-0.04981	0.40333	0.18353
	2024.92	-0.05015	0.40311	0.18325
	2026.85	-0.05029	0.40295	0.18308
	2028.78	-0.05061	0.40293	0.18279
	2030.71	-0.05079	0.40294	0.18262
	2032.64	-0.05112	0.40283	0.18233
	2034.56	-0.05128	0.40277	0.18219
	2036.49	-0.05155	0.40277	0.18195
	2038.42	-0.0516	0.40266	0.18179
	2040.35	-0.05179	0.40259	0.18134
	2042.28	-0.05192	0.40301	0.18131
	2044.21	-0.05228	0.40294	0.18121
	2046.13	-0.05242	0.40288	0.18107
	2048.06	-0.05273	0.40284	0.18075
	2049.99	-0.05284	0.40275	0.18055
	2051.92	-0.0531	0.40257	0.18016
	2053.85	-0.05315	0.4026	0.17995
	2055.78	-0.05348	0.40241	0.17967
	2057.71	-0.05367	0.40225	0.17951
	2059.64	-0.05394	0.40216	0.17917
	2061.56	-0.05398	0.40201	0.17892
	2063.49	-0.05418	0.40172	0.17834
	2065.42	-0.05436	0.40196	0.1782
	2067.35	-0.0548	0.40191	0.17821
	2069.28	-0.05495	0.40172	0.17811
	2071.21	-0.05517	0.40155	0.17781
	2073.14	-0.05531	0.40149	0.17762
	2075.06	-0.05567	0.40141	0.17732
	2076.99	-0.05576	0.40129	0.17729
	2078.92	-0.05605	0.40114	0.17718
	2080.85	-0.05622	0.40113	0.17708
	2082.78	-0.05652	0.40122	0.17685
	2084.7	-0.05663	0.40136	0.17681
	2086.63	-0.05693	0.40133	0.17669
	2088.56	-0.05698	0.40137	0.17662
	2090.49	-0.05732	0.40168	0.17648
	2092.42	-0.05756	0.4017	0.17648
	2094.35	-0.05789	0.40152	0.17632
	2096.28	-0.05805	0.40151	0.17619
	2098.2	-0.05838	0.40144	0.17587
	2100.13	-0.05849	0.40154	0.17574
	2102.06	-0.0588	0.40154	0.17538
	2103.99	-0.05896	0.40147	0.17516
	2105.92	-0.0593	0.40123	0.17483
	2107.85	-0.05952	0.40112	0.17462
	2109.78	-0.05986	0.40095	0.17427
	2111.7	-0.06005	0.40096	0.17414
	2113.63	-0.06042	0.40085	0.17392
	2115.56	-0.06061	0.40108	0.17389
	2117.49	-0.06095	0.40118	0.17367
	2119.42	-0.06118	0.40115	0.17356
	2121.35	-0.0615	0.40102	0.17334
	2123.28	-0.06169	0.4012	0.17334
	2125.2	-0.0621	0.40129	0.17318
	2127.13	-0.06231	0.40152	0.17323
	2129.06	-0.06268	0.402	0.17326
	2130.99	-0.06291	0.4026	0.17353
	2132.92	-0.06325	0.40307	0.17375
	2134.85	-0.06346	0.40394	0.1741
	2136.78	-0.06388	0.40495	0.17433
	2138.7	-0.06407	0.40584	0.17472
	2140.63	-0.06442	0.4067	0.17509
	2142.56	-0.06465	0.40766	0.17556
	2144.49	-0.06497	0.40853	0.17586
	2146.42	-0.06524	0.40916	0.17618
	2148.35	-0.06565	0.40937	0.17621
	2150.27	-0.06585	0.40959	0.17634
	2152.2	-0.06628	0.40981	0.17624
	2154.13	-0.06658	0.41002	0.17635
	2156.06	-0.06696	0.40984	0.17621
	2157.99	-0.06711	0.40961	0.17608
	2159.92	-0.06748	0.40948	0.17574
	2161.84	-0.06773	0.40935	0.17545
	2163.77	-0.06809	0.40897	0.17506
	2165.7	-0.06832	0.40869	0.17483
	2167.63	-0.06875	0.40825	0.17451
	2169.56	-0.06907	0.40777	0.17437
	2171.49	-0.06946	0.40741	0.17393
	2173.42	-0.06971	0.40707	0.17353
	2175.34	-0.07011	0.40649	0.17301
	2177.27	-0.07034	0.40601	0.17272
	2179.2	-0.07071	0.40552	0.17219
	2181.13	-0.07099	0.40493	0.17175
	2183.06	-0.07137	0.40434	0.17131
	2184.99	-0.0716	0.40382	0.171
	2186.92	-0.07204	0.4032	0.17045
	2188.84	-0.0723	0.40279	0.16995
	2190.77	-0.07272	0.40238	0.16942
	2192.7	-0.07298	0.40221	0.16914
	2194.63	-0.07336	0.40202	0.16879
	2196.56	-0.07358	0.40177	0.1686
	2198.49	-0.07392	0.40148	0.16817
	2200.41	-0.07418	0.40142	0.16798
	2202.34	-0.07459	0.40115	0.16771
	2204.27	-0.07481	0.40101	0.16755
	2206.2	-0.07518	0.40083	0.16727
	2208.13	-0.07545	0.40075	0.16713
	2210.06	-0.07587	0.40061	0.16693
	2211.99	-0.07611	0.40055	0.16681
	2213.91	-0.07645	0.40041	0.16655
	2215.84	-0.07667	0.40033	0.16642
	2217.77	-0.07712	0.40025	0.16627
	2219.7	-0.0774	0.40042	0.16629
	2221.63	-0.07779	0.40048	0.16618
	2223.56	-0.078	0.40045	0.16615
	2225.49	-0.07835	0.40046	0.16607
	2227.41	-0.07865	0.40058	0.16613
	2229.34	-0.07903	0.40053	0.16599
	2231.27	-0.07929	0.40053	0.16597
	2233.2	-0.07965	0.40051	0.1659
	2235.13	-0.07987	0.40063	0.1659
	2237.06	-0.08025	0.40058	0.16565
	2238.99	-0.0805	0.40059	0.16559
	2240.91	-0.0809	0.40064	0.16555
	2242.84	-0.08118	0.40087	0.16562
	2244.77	-0.08156	0.40103	0.16557
	2246.7	-0.08176	0.40119	0.1657
	2248.63	-0.08213	0.40124	0.16571
	2250.56	-0.08239	0.40133	0.16578
	2252.49	-0.08266	0.40161	0.16577
	2254.41	-0.08287	0.40197	0.16593
	2256.34	-0.08325	0.40222	0.16602
	2258.27	-0.08345	0.40262	0.1663
	2260.2	-0.08384	0.40291	0.16636
	2262.13	-0.08407	0.4035	0.16652
	2264.06	-0.08441	0.40398	0.16667
	2265.98	-0.08468	0.40458	0.16698
	2267.91	-0.08503	0.40533	0.16726
	2269.84	-0.08528	0.40632	0.16782
	2271.77	-0.08565	0.40733	0.16828
	2273.7	-0.0859	0.40836	0.16885
	2275.63	-0.08624	0.40941	0.16926
	2277.55	-0.08645	0.41068	0.16995
	2279.48	-0.08679	0.41194	0.17064
	2281.41	-0.087	0.41214	0.1713
	2283.34	-0.08733	0.41235	0.17169
	2285.27	-0.08754	0.41255	0.17223
	2287.2	-0.08783	0.41276	0.17259
	2289.13	-0.08791	0.41296	0.17289
	2291.05	-0.08818	0.41317	0.17294
	2292.98	-0.08832	0.41337	0.17283
	2294.91	-0.08861	0.41358	0.17249
	2296.84	-0.08866	0.41379	0.17225
	2298.77	-0.0889	0.41399	0.17195
	2300.7	-0.08899	0.4142	0.17188
	2302.62	-0.08916	0.4144	0.17163
	2304.55	-0.08913	0.41461	0.1717
	2306.48	-0.08916	0.41481	0.17187
	2308.41	-0.08903	0.41502	0.17222
	2310.34	-0.08924	0.41522	0.1723
	2312.27	-0.0893	0.41543	0.17253
	2314.2	-0.08954	0.41563	0.1727
	2316.12	-0.08956	0.41584	0.17281
	2318.05	-0.08956	0.41604	0.17262
	2319.98	-0.08932	0.41625	0.17278
	2321.91	-0.08949	0.41645	0.1726
	2323.84	-0.08951	0.41666	0.17268
	2325.77	-0.08973	0.41686	0.17235
	2327.7	-0.08966	0.41707	0.17222
	2329.62	-0.08986	0.41727	0.17214
	2331.55	-0.09007	0.41748	0.17226
	2333.48	-0.09054	0.41768	0.17197
	2335.41	-0.09044	0.41789	0.17213
	2337.34	-0.09072	0.41809	0.17202
	2339.27	-0.09065	0.4183	0.17223
	2341.2	-0.09097	0.4185	0.17191
	2343.12	-0.09136	0.41871	0.17187
	2345.05	-0.09268	0.41891	0.17225
	2346.98	-0.09329	0.41912	0.17184
	2348.91	-0.09282	0.41932	0.1692
	2350.84	-0.09194	0.41953	0.16806
	2352.77	-0.09176	0.41974	0.16879
	2354.7	-0.09121	0.41994	0.16977
	2356.62	-0.09129	0.42015	0.17082
	2358.55	-0.09121	0.42035	0.17216
	2360.48	-0.09173	0.42056	0.17219
	2362.41	-0.092	0.42076	0.17248
	2364.34	-0.09309	0.42097	0.173
	2366.27	-0.09367	0.42117	0.17335
	2368.2	-0.09457	0.42138	0.17286
	2370.12	-0.09511	0.42158	0.17292
	2372.05	-0.09605	0.42179	0.17269
	2373.98	-0.09674	0.42199	0.17244
	2375.91	-0.09758	0.4222	0.17224
	2377.84	-0.0982	0.4224	0.17214
	2379.76	-0.09898	0.42261	0.17174
	2381.69	-0.09944	0.42281	0.17157
	2383.62	-0.09991	0.42302	0.17152
	2385.55	-0.10028	0.42322	0.17178
	2387.48	-0.10065	0.42343	0.17197
	2389.41	-0.10077	0.42363	0.17223
	2391.34	-0.10104	0.42384	0.1726
	2393.26	-0.10118	0.42404	0.1732
	2395.19	-0.10147	0.42425	0.1737
	2397.12	-0.1016	0.42445	0.17439
	2399.05	-0.10175	0.42466	0.17502
	2400.98	-0.10185	0.42486	0.17582
	2402.91	-0.1021	0.42507	0.17664
	2404.84	-0.10219	0.42528	0.17759
	2406.76	-0.10238	0.42548	0.17834
	2408.69	-0.10249	0.4262	0.17904
	2410.62	-0.10276	0.42666	0.17954
	2412.55	-0.10295	0.42725	0.18013
	2414.48	-0.10323	0.42757	0.18047
	2416.41	-0.10323	0.4276	0.18073
	2418.34	-0.1034	0.42755	0.18079
	2420.26	-0.10349	0.42773	0.18107
	2422.19	-0.10374	0.42784	0.18119
	2424.12	-0.10389	0.42803	0.18138
	2426.05	-0.10409	0.42841	0.18144
	2427.98	-0.10413	0.42872	0.18147
	2429.91	-0.10428	0.42893	0.1815
	2431.84	-0.10436	0.42958	0.18174
	2433.76	-0.10456	0.4305	0.18206
	2435.69	-0.10461	0.43174	0.18271
	2437.62	-0.10473	0.43331	0.18341
	2439.55	-0.10483	0.43534	0.18448
	2441.48	-0.10509	0.43789	0.1858
	2443.41	-0.1052	0.44075	0.18726
	2445.33	-0.1054	0.44337	0.18877
	2447.26	-0.10541	0.44583	0.19045
	2449.19	-0.10558	0.44779	0.19177
	2451.12	-0.10576	0.44936	0.1929
	2453.05	-0.10599	0.45029	0.19363
	2454.98	-0.10597	0.45057	0.19421
	2456.91	-0.10608	0.45015	0.19431
	2458.83	-0.10612	0.44946	0.19424
	2460.76	-0.10632	0.44915	0.19402
	2462.69	-0.10633	0.44904	0.19401
	2464.62	-0.10646	0.4493	0.1941
	2466.55	-0.10654	0.45038	0.19462
	2468.48	-0.10671	0.45195	0.19549
	2470.41	-0.10673	0.45403	0.19678
	2472.33	-0.10687	0.45637	0.1982
	2474.26	-0.10684	0.45873	0.19984
	2476.19	-0.10697	0.46049	0.2012
	2478.12	-0.10704	0.46156	0.20224
	2480.05	-0.10717	0.46201	0.2028
	2481.98	-0.10719	0.46163	0.20304
	2483.9	-0.10732	0.46073	0.20271
	2485.83	-0.10736	0.4593	0.20207
	2487.76	-0.10747	0.45744	0.20098
	2489.69	-0.10745	0.45537	0.19975
	2491.62	-0.10762	0.45298	0.19821
	2493.55	-0.10768	0.45077	0.19696
	2495.47	-0.10783	0.44908	0.19585
	2497.4	-0.10782	0.44784	0.195
	2499.33	-0.10799	0.44688	0.1943
	2501.26	-0.10804	0.44609	0.1941
	2503.19	-0.10817	0.44535	0.19401
	2505.12	-0.10826	0.44522	0.19411
	2507.05	-0.10849	0.44532	0.19425
	2508.97	-0.10853	0.44538	0.19462
	2510.9	-0.10866	0.44554	0.19509
	2512.83	-0.1087	0.44604	0.19573
	2514.76	-0.10883	0.44646	0.19626
	2516.69	-0.10888	0.44687	0.19672
	2518.62	-0.10914	0.44716	0.19697
	2520.55	-0.10922	0.44747	0.19727
	2522.47	-0.1094	0.44754	0.19742
	2524.4	-0.10954	0.4475	0.19755
	2526.33	-0.10977	0.44725	0.19718
	2528.26	-0.10983	0.44699	0.19679
	2530.19	-0.10995	0.44669	0.19632
	2532.12	-0.11003	0.44634	0.19572
	2534.05	-0.11027	0.44572	0.1951
	2535.97	-0.1103	0.44529	0.19466
	2537.9	-0.11048	0.44483	0.19408
	2539.83	-0.1106	0.44441	0.19374
	2541.76	-0.1108	0.44421	0.19336
	2543.69	-0.11087	0.44435	0.19328
	2545.62	-0.11104	0.44432	0.19328
	2547.55	-0.1111	0.44422	0.19341
	2549.47	-0.11129	0.44432	0.19362
	2551.4	-0.11126	0.44452	0.19386
	2553.33	-0.11137	0.44475	0.19391
	2555.26	-0.11142	0.44513	0.19435
	2557.19	-0.11153	0.44531	0.19495
	2559.12	-0.11151	0.44567	0.19554
	2561.04	-0.11167	0.44627	0.19593
	2562.97	-0.11173	0.44703	0.19648
	2564.9	-0.11185	0.44735	0.19683
	2566.83	-0.11182	0.4476	0.1973
	2568.76	-0.11191	0.44806	0.19774
	2570.69	-0.11197	0.44861	0.19835
	2572.61	-0.11212	0.44896	0.1988
	2574.54	-0.11207	0.44939	0.19926
	2576.47	-0.11217	0.44991	0.19956
	2578.4	-0.11214	0.45056	0.20018
	2580.33	-0.11224	0.4511	0.20075
	2582.26	-0.11217	0.45164	0.20142
	2584.19	-0.11228	0.45239	0.20208
	2586.11	-0.11233	0.45322	0.20291
	2588.04	-0.11236	0.45413	0.20377
	2589.97	-0.11226	0.45526	0.20466
	2591.9	-0.11239	0.45645	0.20547
	2593.83	-0.11241	0.45775	0.20648
	2595.76	-0.11251	0.45904	0.20748
	2597.69	-0.11242	0.46047	0.20851
	2599.61	-0.11249	0.46186	0.20934
	2601.54	-0.11249	0.46316	0.2103
	2603.47	-0.11262	0.46433	0.211
	2605.4	-0.11256	0.46552	0.21157
	2607.33	-0.11267	0.4665	0.21196
	2609.26	-0.11271	0.4673	0.21242
	2611.18	-0.11277	0.46753	0.2128
	2613.11	-0.11275	0.46744	0.21303
	2615.04	-0.11281	0.46727	0.21285
	2616.97	-0.11278	0.46709	0.21265
	2618.9	-0.11298	0.46665	0.21221
	2620.83	-0.11304	0.46617	0.21192
	2622.76	-0.11316	0.46594	0.21177
	2624.68	-0.11315	0.46592	0.21181
	2626.61	-0.11324	0.46627	0.21189
	2628.54	-0.11326	0.46684	0.21231
	2630.47	-0.11351	0.4671	0.21269
	2632.4	-0.11353	0.46756	0.21337
	2634.33	-0.11358	0.46827	0.21413
	2636.26	-0.11354	0.46884	0.21494
	2638.18	-0.11371	0.46946	0.21569
	2640.11	-0.11374	0.47012	0.21668
	2642.04	-0.11387	0.47049	0.21749
	2643.97	-0.11384	0.47103	0.21838
	2645.9	-0.11388	0.47172	0.21927
	2647.83	-0.11386	0.47222	0.22021
	2649.76	-0.114	0.47267	0.22109
	2651.68	-0.11403	0.47358	0.22224
	2653.61	-0.11409	0.47411	0.22302
	2655.54	-0.11406	0.47442	0.22384
	2657.47	-0.11416	0.47467	0.2243
	2659.4	-0.11409	0.47479	0.22468
	2661.33	-0.11415	0.47495	0.225
	2663.25	-0.11409	0.47487	0.22507
	2665.18	-0.11405	0.47443	0.2249
	2667.11	-0.11394	0.47386	0.22463
	2669.04	-0.11401	0.47331	0.22421
	2670.97	-0.11376	0.47298	0.22391
	2672.9	-0.11373	0.47279	0.22361
	2674.82	-0.11359	0.47326	0.22367
	2676.75	-0.11355	0.47406	0.224
	2678.68	-0.11338	0.47545	0.22498
	2680.61	-0.11331	0.47699	0.22632
	2682.54	-0.11316	0.47897	0.22809
	2684.47	-0.11308	0.48114	0.22991
	2686.4	-0.11283	0.48302	0.23162
	2688.32	-0.11272	0.48427	0.23303
	2690.25	-0.11252	0.48484	0.23412
	2692.18	-0.11237	0.48491	0.2345
	2694.11	-0.11209	0.48486	0.23463
	2696.04	-0.11216	0.48437	0.23444
	2697.97	-0.11211	0.48356	0.23404
	2699.9	-0.11206	0.48259	0.23329
	2701.82	-0.11193	0.48144	0.23227
	2703.75	-0.11197	0.48036	0.23107
	2705.68	-0.11189	0.47927	0.23012
	2707.61	-0.11184	0.47798	0.22896
	2709.54	-0.1116	0.47703	0.22808
	2711.47	-0.11153	0.4762	0.22718
	2713.4	-0.11139	0.47562	0.22645
	2715.32	-0.11132	0.4753	0.22598
	2717.25	-0.11099	0.4754	0.22611
	2719.18	-0.11076	0.47559	0.2263
	2721.11	-0.11048	0.47594	0.22651
	2723.04	-0.11034	0.47642	0.22657
	2724.97	-0.10996	0.47695	0.22688
	2726.89	-0.10969	0.47724	0.22701
	2728.82	-0.10942	0.47747	0.22718
	2730.75	-0.10924	0.47789	0.22734
	2732.68	-0.10883	0.47829	0.2277
	2734.61	-0.10846	0.47868	0.22801
	2736.54	-0.108	0.47957	0.22866
	2738.47	-0.10781	0.48037	0.22938
	2740.39	-0.10753	0.4812	0.23042
	2742.32	-0.10726	0.48251	0.23172
	2744.25	-0.10686	0.48418	0.23335
	2746.18	-0.10668	0.48586	0.23499
	2748.11	-0.10647	0.48784	0.23682
	2750.04	-0.10636	0.49017	0.2386
	2751.97	-0.10614	0.49243	0.2402
	2753.89	-0.10604	0.4942	0.24113
	2755.82	-0.1059	0.49552	0.24156
	2757.75	-0.10588	0.49603	0.24124
	2759.68	-0.10558	0.496	0.24067
	2761.61	-0.10526	0.49543	0.23983
	2763.54	-0.10491	0.49479	0.23905
	2765.47	-0.10482	0.49409	0.23812
	2767.39	-0.10448	0.49341	0.23738
	2769.32	-0.10415	0.4924	0.23693
	2771.25	-0.1037	0.49159	0.23713
	2773.18	-0.10327	0.49116	0.23753
	2775.11	-0.10271	0.49096	0.23808
	2777.04	-0.10244	0.49097	0.23885
	2778.96	-0.102	0.49131	0.23994
	2780.89	-0.10162	0.49187	0.24122
	2782.82	-0.10104	0.49283	0.24274
	2784.75	-0.10056	0.49392	0.24388
	2786.68	-0.09986	0.4949	0.24497
	2788.61	-0.09927	0.49566	0.24579
	2790.53	-0.09866	0.49615	0.24632
	2792.46	-0.09812	0.49629	0.2462
	2794.39	-0.0974	0.49625	0.2457
	2796.32	-0.09671	0.49588	0.24496
	2798.25	-0.09592	0.49544	0.24418
	2800.18	-0.09536	0.49541	0.2431
	2802.11	-0.09465	0.49534	0.24233
	2804.03	-0.09397	0.49528	0.24153
	2805.96	-0.09327	0.49587	0.2411
	2807.89	-0.09262	0.49676	0.24101
	2809.82	-0.09182	0.49799	0.24165
	2811.75	-0.09124	0.49928	0.24248
	2813.68	-0.09053	0.50091	0.2436
	2815.61	-0.08991	0.50331	0.24511
	2817.53	-0.08917	0.50606	0.2469
	2819.46	-0.08855	0.50846	0.24854
	2821.39	-0.08783	0.51047	0.25036
	2823.32	-0.08723	0.51169	0.25187
	2825.25	-0.08658	0.51206	0.25301
	2827.18	-0.08602	0.51217	0.25409
	2829.11	-0.08526	0.51202	0.25509
	2831.03	-0.08458	0.51149	0.25567
	2832.96	-0.08362	0.51114	0.2564
	2834.89	-0.08278	0.5108	0.25716
	2836.82	-0.08173	0.51128	0.25823
	2838.75	-0.08057	0.51211	0.25942
	2840.68	-0.07915	0.51283	0.2609
	2842.61	-0.07746	0.51396	0.26278
	2844.53	-0.07527	0.51525	0.26497
	2846.46	-0.07298	0.51626	0.26688
	2848.39	-0.07049	0.51728	0.26885
	2850.32	-0.06787	0.51859	0.27074
	2852.25	-0.06472	0.51997	0.27276
	2854.18	-0.06155	0.52101	0.2742
	2856.1	-0.05785	0.5216	0.27514
	2858.03	-0.05412	0.52236	0.27561
	2859.96	-0.05011	0.52337	0.27624
	2861.89	-0.04607	0.52468	0.27714
	2863.82	-0.04168	0.52654	0.27847
	2865.75	-0.03738	0.52878	0.2801
	2867.68	-0.03326	0.53106	0.28195
	2869.6	-0.02958	0.53285	0.28368
	2871.53	-0.02661	0.53423	0.28496
	2873.46	-0.02498	0.53509	0.28557
	2875.39	-0.02446	0.53507	0.28559
	2877.32	-0.02485	0.53434	0.28462
	2879.25	-0.02567	0.5336	0.28357
	2881.18	-0.02691	0.53307	0.28248
	2883.1	-0.02791	0.53281	0.28155
	2885.03	-0.02878	0.53245	0.28079
	2886.96	-0.02924	0.53207	0.28056
	2888.89	-0.02959	0.53205	0.2807
	2890.82	-0.02949	0.53251	0.28102
	2892.75	-0.02928	0.53312	0.28139
	2894.67	-0.02874	0.53368	0.28214
	2896.6	-0.02825	0.53402	0.28281
	2898.53	-0.02768	0.53499	0.28398
	2900.46	-0.0271	0.53682	0.28586
	2902.39	-0.02603	0.53929	0.28821
	2904.32	-0.02503	0.54179	0.29079
	2906.24	-0.02399	0.54511	0.29401
	2908.17	-0.02272	0.54977	0.29798
	2910.1	-0.02119	0.55523	0.30268
	2912.03	-0.01995	0.56094	0.30782
	2913.96	-0.01872	0.56752	0.31321
	2915.89	-0.01776	0.57533	0.31884
	2917.82	-0.01685	0.58445	0.32512
	2919.74	-0.01628	0.59428	0.33134
	2921.67	-0.0156	0.6045	0.33751
	2923.6	-0.01502	0.61439	0.34287
	2925.53	-0.0142	0.62244	0.34681
	2927.46	-0.01355	0.62724	0.34881
	2929.39	-0.01306	0.62794	0.34871
	2931.32	-0.0129	0.62484	0.34642
	2933.24	-0.01283	0.61842	0.34247
	2935.17	-0.01357	0.61029	0.337
	2937.1	-0.01481	0.60146	0.33104
	2939.03	-0.01659	0.59276	0.32503
	2940.96	-0.01824	0.58545	0.31979
	2942.89	-0.01994	0.57987	0.31574
	2944.82	-0.0214	0.576	0.31296
	2946.74	-0.0226	0.57416	0.31134
	2948.67	-0.02306	0.57382	0.31132
	2950.6	-0.02274	0.57499	0.31249
	2952.53	-0.02172	0.57734	0.31441
	2954.46	-0.0208	0.58039	0.31704
	2956.39	-0.01985	0.58414	0.32001
	2958.31	-0.01949	0.58765	0.32246
	2960.24	-0.01969	0.59044	0.32456
	2962.17	-0.02095	0.59244	0.32623
	2964.1	-0.02281	0.59377	0.32737
	2966.03	-0.02537	0.59396	0.32745
	2967.96	-0.0284	0.59267	0.32665
	2969.89	-0.03184	0.59002	0.32508
	2971.81	-0.03523	0.58649	0.32235
	2973.74	-0.03908	0.5824	0.31882
	2975.67	-0.04285	0.57821	0.31548
	2977.6	-0.04663	0.57464	0.31209
	2979.53	-0.05025	0.57192	0.30898
	2981.46	-0.05421	0.56935	0.30605
	2983.39	-0.05786	0.56727	0.30384
	2985.31	-0.06116	0.56552	0.30202
	2987.24	-0.06417	0.56453	0.30075
	2989.17	-0.06701	0.56411	0.29987
	2991.1	-0.06912	0.56408	0.2995
	2993.03	-0.071	0.56417	0.2994
	2994.96	-0.07265	0.56386	0.29957
	2996.89	-0.07409	0.56362	0.29978
	2998.81	-0.0751	0.56399	0.30008
	3000.74	-0.0757	0.56387	0.30051
	3002.67	-0.07575	0.56323	0.30085
	3004.6	-0.0759	0.5629	0.30128
	3006.53	-0.07577	0.56273	0.30211
	3008.46	-0.07511	0.56234	0.30259
	3010.38	-0.07415	0.56187	0.30266
	3012.31	-0.07344	0.56161	0.303
	3014.24	-0.07252	0.56078	0.30341
	3016.17	-0.07176	0.56015	0.30366
	3018.1	-0.07064	0.5603	0.30442
	3020.03	-0.0696	0.56013	0.30508
	3021.95	-0.06843	0.5596	0.30572
	3023.88	-0.06719	0.5593	0.30638
	3025.81	-0.06588	0.55963	0.30732
	3027.74	-0.0647	0.55936	0.30797
	3029.67	-0.06333	0.5592	0.30848
	3031.6	-0.06229	0.55956	0.30885
	3033.53	-0.06102	0.55946	0.30931
	3035.45	-0.06004	0.55936	0.30984
	3037.38	-0.05894	0.55922	0.31053
	3039.31	-0.05764	0.55902	0.31094
	3041.24	-0.05597	0.55874	0.31131
	3043.17	-0.0546	0.55826	0.3114
	3045.1	-0.05322	0.55762	0.31138
	3047.03	-0.05216	0.55656	0.31117
	3048.95	-0.05091	0.55578	0.31107
	3050.88	-0.04969	0.55456	0.31039
	3052.81	-0.04835	0.55298	0.30949
	3054.74	-0.04707	0.55148	0.30826
	3056.67	-0.046	0.55018	0.30739
	3058.6	-0.04537	0.54871	0.30665
	3060.53	-0.04436	0.5476	0.30604
	3062.45	-0.04341	0.54689	0.3054
	3064.38	-0.04268	0.54725	0.30523
	3066.31	-0.04224	0.54769	0.30572
	3068.24	-0.04194	0.54785	0.30658
	3070.17	-0.04199	0.54827	0.30745
	3072.1	-0.04177	0.54934	0.30876
	3074.02	-0.04148	0.55022	0.30973
	3075.95	-0.04097	0.5513	0.31075
	3077.88	-0.0407	0.55277	0.31188
	3079.81	-0.04058	0.55384	0.3129
	3081.74	-0.04068	0.55459	0.31394
	3083.67	-0.04066	0.55543	0.31514
	3085.59	-0.04084	0.55576	0.31541
	3087.52	-0.04091	0.55619	0.31582
	3089.45	-0.04102	0.55639	0.31625
	3091.38	-0.04109	0.55659	0.3164
	3093.31	-0.04132	0.55682	0.31682
	3095.24	-0.04157	0.55799	0.31772
	3097.17	-0.04162	0.55937	0.31839
	3099.09	-0.0412	0.56073	0.31912
	3101.02	-0.04152	0.56266	0.32038
	3102.95	-0.04155	0.56564	0.32234
	3104.88	-0.04126	0.5692	0.32428
	3106.81	-0.04056	0.57264	0.32622
	3108.74	-0.04014	0.57546	0.32776
	3110.67	-0.03985	0.57796	0.32881
	3112.59	-0.03927	0.57927	0.32905
	3114.52	-0.0383	0.57951	0.32925
	3116.45	-0.03762	0.57925	0.32906
	3118.38	-0.03676	0.57892	0.32905
	3120.31	-0.03602	0.57926	0.32945
	3122.24	-0.03553	0.58115	0.33069
	3124.16	-0.0347	0.58398	0.33254
	3126.09	-0.03354	0.58808	0.33496
	3128.02	-0.03223	0.59237	0.33711
	3129.95	-0.03064	0.59515	0.33857
	3131.88	-0.02966	0.59693	0.33934
	3133.81	-0.02839	0.59771	0.33961
	3135.74	-0.02691	0.59585	0.33862
	3137.66	-0.02505	0.59279	0.33688
	3139.59	-0.02349	0.5884	0.33444
	3141.52	-0.02197	0.58352	0.33144
	3143.45	-0.02032	0.57823	0.32815
	3145.38	-0.01844	0.57425	0.32531
	3147.31	-0.01683	0.57107	0.32331
	3149.24	-0.01495	0.56881	0.32247
	3151.16	-0.01287	0.56716	0.32181
	3153.09	-0.0106	0.56549	0.32161
	3155.02	-0.00879	0.56332	0.32162
	3156.95	-0.00693	0.562	0.32158
	3158.88	-0.0053	0.56102	0.32167
	3160.81	-0.00319	0.56026	0.32201
	3162.74	-0.000990571	0.5601	0.32268
	3164.66	0.00128	0.56002	0.32383
	3166.59	0.00348	0.56042	0.32463
	3168.52	0.00586	0.56081	0.32564
	3170.45	0.0081	0.5607	0.3265
	3172.38	0.01049	0.5611	0.32765
	3174.31	0.01283	0.56147	0.3288
	3176.24	0.0152	0.5611	0.32952
	3178.16	0.01731	0.5612	0.3304
	3180.09	0.01975	0.56094	0.33127
	3182.02	0.02197	0.56059	0.33159
	3183.95	0.02427	0.5606	0.33203
	3185.88	0.0263	0.55999	0.33203
	3187.81	0.02863	0.55885	0.33208
	3189.73	0.03068	0.55806	0.33215
	3191.66	0.03308	0.55745	0.33213
	3193.59	0.03517	0.556	0.33173
	3195.52	0.03739	0.55424	0.33162
	3197.45	0.03936	0.55411	0.33119
	3199.38	0.0415	0.55363	0.33072
	3201.3	0.04341	0.55176	0.33037
	3203.23	0.04531	0.55038	0.33022
	3205.16	0.04703	0.54977	0.32997
	3207.09	0.04905	0.54881	0.32952
	3209.02	0.05073	0.54784	0.32892
	3210.95	0.05276	0.54679	0.32849
	3212.88	0.05438	0.5458	0.32787
	3214.8	0.05578	0.54553	0.3275
	3216.73	0.05752	0.54445	0.32714
	3218.66	0.05953	0.54311	0.32674
	3220.59	0.061	0.54141	0.32641
	3222.52	0.06303	0.5403	0.32606
	3224.45	0.06504	0.53903	0.32524
	3226.38	0.06702	0.538	0.32446
	3228.3	0.06866	0.53742	0.32379
	3230.23	0.07064	0.53699	0.32339
	3232.16	0.07274	0.53623	0.32276
	3234.09	0.075	0.53514	0.32243
	3236.02	0.07684	0.53425	0.32242
	3237.95	0.07876	0.53336	0.32251
	3239.88	0.08063	0.53237	0.32208
	3241.8	0.08323	0.53125	0.32188
	3243.73	0.08552	0.53005	0.32164
	3245.66	0.08779	0.53003	0.32157
	3247.59	0.08995	0.52873	0.32086
	3249.52	0.09225	0.52739	0.32055
	3251.45	0.09466	0.526	0.32053
	3253.38	0.09743	0.52524	0.3205
	3255.3	0.10014	0.52458	0.3205
	3257.23	0.10281	0.52409	0.32107
	3259.16	0.10522	0.52299	0.3212
	3261.09	0.1079	0.52227	0.32111
	3263.02	0.11045	0.52177	0.32126
	3264.95	0.11309	0.52125	0.32153
	3266.87	0.11547	0.52037	0.32175
	3268.8	0.11849	0.51958	0.32192
	3270.73	0.12127	0.51875	0.32188
	3272.66	0.1234	0.5182	0.32199
	3274.59	0.12504	0.51855	0.32232
	3276.52	0.12659	0.51786	0.3229
	3278.45	0.12781	0.51637	0.32298
	3280.37	0.12927	0.51525	0.32301
	3282.3	0.13072	0.5148	0.32287
	3284.23	0.13226	0.51452	0.3234
	3286.16	0.13289	0.51408	0.32347
	3288.09	0.13357	0.51402	0.32344
	3290.02	0.1349	0.51378	0.32324
	3291.95	0.13579	0.51351	0.32304
	3293.87	0.13603	0.51317	0.32287
	3295.8	0.13623	0.51253	0.32295
	3297.73	0.13601	0.51239	0.32309
	3299.66	0.13626	0.51238	0.32325
	3301.59	0.13584	0.51192	0.3227
	3303.52	0.13597	0.51137	0.32238
	3305.44	0.13646	0.51105	0.3217
	3307.37	0.13619	0.51095	0.32077
	3309.3	0.13479	0.51071	0.32035
	3311.23	0.13397	0.51045	0.32006
	3313.16	0.1331	0.51066	0.3195
	3315.09	0.13264	0.51073	0.31883
	3317.01	0.13165	0.51016	0.31836
	3318.94	0.13106	0.51003	0.31803
	3320.87	0.1306	0.50945	0.31733
	3322.8	0.13052	0.50917	0.317
	3324.73	0.12985	0.5094	0.31652
	3326.66	0.12871	0.50942	0.31605
	3328.59	0.12737	0.5089	0.31529
	3330.51	0.12695	0.50779	0.31445
	3332.44	0.12633	0.50673	0.31326
	3334.37	0.1259	0.50661	0.31262
	3336.3	0.12519	0.50729	0.31194
	3338.23	0.12487	0.50764	0.31113
	3340.16	0.12406	0.50654	0.3101
	3342.09	0.12348	0.5062	0.30964
	3344.01	0.1226	0.50648	0.3089
	3345.94	0.12205	0.50583	0.30807
	3347.87	0.12159	0.50529	0.30743
	3349.8	0.12142	0.50557	0.30647
	3351.73	0.12058	0.50442	0.30494
	3353.66	0.11973	0.50327	0.30433
	3355.59	0.11884	0.5035	0.30417
	3357.51	0.1189	0.50363	0.30377
	3359.44	0.11886	0.50258	0.30289
	3361.37	0.11866	0.50253	0.30191
	3363.3	0.11778	0.50307	0.30069
	3365.23	0.1172	0.50285	0.30013
	3367.16	0.11654	0.5025	0.29921
	3369.08	0.11624	0.50265	0.29898
	3371.01	0.11579	0.50195	0.29835
	3372.94	0.11513	0.50169	0.29781
	3374.87	0.11439	0.501	0.29686
	3376.8	0.11403	0.50034	0.29653
	3378.73	0.11328	0.49946	0.29578
	3380.66	0.11293	0.49852	0.2946
	3382.58	0.11193	0.4984	0.29339
	3384.51	0.111	0.49903	0.29267
	3386.44	0.11052	0.49811	0.29198
	3388.37	0.11102	0.49715	0.29145
	3390.3	0.11107	0.49656	0.29028
	3392.23	0.11018	0.4971	0.28963
	3394.16	0.1095	0.49694	0.28857
	3396.08	0.10895	0.49699	0.2876
	3398.01	0.10863	0.49664	0.28676
	3399.94	0.10895	0.49523	0.28602
	3401.87	0.10786	0.49511	0.2852
	3403.8	0.10683	0.49534	0.28481
	3405.73	0.1065	0.49379	0.28358
	3407.65	0.10663	0.4932	0.28244
	3409.58	0.1058	0.49386	0.28187
	3411.51	0.1052	0.49308	0.28113
	3413.44	0.10427	0.49236	0.28046
	3415.37	0.10404	0.49196	0.28022
	3417.3	0.10385	0.49066	0.27919
	3419.22	0.10281	0.49023	0.27792
	3421.15	0.10094	0.49111	0.27693
	3423.08	0.10045	0.49153	0.27704
	3425.01	0.10022	0.49043	0.27637
	3426.94	0.09998	0.49021	0.27497
	3428.87	0.09901	0.49094	0.27313
	3430.8	0.09797	0.49137	0.27261
	3432.72	0.0969	0.49112	0.27232
	3434.65	0.09647	0.49034	0.27096
	3436.58	0.09548	0.48966	0.26943
	3438.51	0.09438	0.48931	0.26848
	3440.44	0.09315	0.48786	0.26764
	3442.37	0.09262	0.48771	0.26738
	3444.3	0.09257	0.48636	0.26582
	3446.22	0.08984	0.48763	0.26493
	3448.15	0.08777	0.48918	0.26515
	3450.08	0.08772	0.487	0.26481
	3452.01	0.08685	0.48591	0.26414
	3453.94	0.08614	0.48568	0.26284
	3455.87	0.08481	0.48599	0.26129
	3457.8	0.08469	0.48565	0.26065
	3459.72	0.08369	0.4845	0.25996
	3461.65	0.0815	0.48432	0.25962
	3463.58	0.08041	0.48431	0.25944
	3465.51	0.07978	0.48457	0.25887
	3467.44	0.07817	0.48426	0.25818
	3469.37	0.07724	0.48342	0.25777
	3471.3	0.07589	0.48373	0.25689
	3473.22	0.07459	0.48378	0.25559
	3475.15	0.07293	0.48416	0.25489
	3477.08	0.07257	0.48349	0.25428
	3479.01	0.0713	0.48284	0.25289
	3480.94	0.06851	0.48324	0.25238
	3482.87	0.06637	0.48351	0.25208
	3484.79	0.06633	0.48208	0.25148
	3486.72	0.06412	0.48189	0.25049
	3488.65	0.06225	0.48278	0.25028
	3490.58	0.06109	0.48273	0.25021
	3492.51	0.06041	0.48167	0.24945
	3494.44	0.05828	0.48082	0.24793
	3496.36	0.0563	0.48171	0.24746
	3498.29	0.05619	0.48107	0.24711
	3500.22	0.05594	0.47879	0.24568
	3502.15	0.0521	0.48134	0.2449
	3504.08	0.04865	0.48539	0.24612
	3506.01	0.04883	0.48242	0.24524
	3507.94	0.04753	0.48033	0.24319
	3509.86	0.04402	0.48293	0.24347
	3511.79	0.04239	0.48243	0.24389
	3513.72	0.04023	0.48151	0.24287
	3515.65	0.03884	0.48176	0.24294
	3517.58	0.03723	0.48253	0.24283
	3519.51	0.03741	0.48157	0.24155
	3521.44	0.03536	0.48007	0.2394
	3523.36	0.03209	0.48174	0.23903
	3525.29	0.03077	0.48026	0.23857
	3527.22	0.02752	0.48182	0.23896
	3529.15	0.02413	0.48431	0.23919
	3531.08	0.02285	0.48396	0.23877
	3533.01	0.02258	0.4819	0.23733
	3534.93	0.02026	0.4822	0.23659
	3536.86	0.01595	0.4855	0.23707
	3538.79	0.01484	0.4845	0.23643
	3540.72	0.01495	0.48186	0.23468
	3542.65	0.01441	0.47933	0.23222
	3544.58	0.0094	0.48184	0.23107
	3546.51	0.00369	0.48789	0.23329
	3548.43	0.00339	0.48646	0.23351
	3550.36	0.00319	0.48227	0.23115
	3552.29	-0.00223	0.48663	0.23178
	3554.22	-0.0043	0.48752	0.23231
	3556.15	-0.00531	0.48595	0.2312
	3558.08	-0.00703	0.48486	0.23011
	3560.01	-0.00947	0.48526	0.22967
	3561.93	-0.00916	0.48372	0.22805
	3563.86	-0.00845	0.47742	0.22322
	3565.79	-0.01691	0.48263	0.22233
	3567.72	-0.02822	0.50074	0.22944
	3569.65	-0.02651	0.49799	0.23033
	3571.58	-0.02627	0.49176	0.22847
	3573.51	-0.028	0.49091	0.22757
	3575.43	-0.03108	0.49153	0.22687
	3577.36	-0.03386	0.49259	0.22621
	3579.29	-0.03722	0.4949	0.22619
	3581.22	-0.03867	0.49549	0.22593
	3583.15	-0.03712	0.49087	0.22262
	3585.08	-0.03826	0.48441	0.2178
	3587.01	-0.052	0.49857	0.22115
	3588.93	-0.05557	0.50901	0.22715
	3590.86	-0.05225	0.49919	0.22385
	3592.79	-0.05429	0.49642	0.22158
	3594.72	-0.06017	0.50182	0.2231
	3596.65	-0.06224	0.50274	0.22324
	3598.58	-0.06461	0.50208	0.2216
	3600.5	-0.0698	0.508	0.22318
	3602.43	-0.07177	0.50885	0.22355
	3604.36	-0.07014	0.50212	0.22052
	3606.29	-0.07336	0.49882	0.21738
	3608.22	-0.08009	0.50826	0.22039
	3610.15	-0.08115	0.50802	0.21967
	3612.07	-0.08478	0.50755	0.21816
	3614	-0.08865	0.51392	0.22032
	3615.93	-0.08781	0.50466	0.2164
	3617.86	-0.0954	0.50528	0.21475
	3619.79	-0.10308	0.51987	0.22092
	3621.72	-0.10244	0.51771	0.22167
	3623.65	-0.09994	0.50882	0.21822
	3625.57	-0.09702	0.49566	0.21006
	3627.5	-0.10579	0.49798	0.20668
	3629.43	-0.12055	0.53539	0.22082
	3631.36	-0.1164	0.52207	0.21756
	3633.29	-0.11927	0.51695	0.21524
	3635.22	-0.12048	0.51913	0.2154
	3637.15	-0.12282	0.51686	0.21344
	3639.07	-0.12527	0.5167	0.21292
	3641	-0.12787	0.51463	0.21143
	3642.93	-0.12679	0.50965	0.20886
	3644.86	-0.12414	0.49567	0.1998
	3646.79	-0.12639	0.49454	0.19434
	3648.72	-0.13983	0.51494	0.19938
	3650.64	-0.1492	0.53757	0.20993
	3652.57	-0.14279	0.52052	0.20522
	3654.5	-0.14378	0.50626	0.19792
	3656.43	-0.15127	0.52054	0.20344
	3658.36	-0.15144	0.51694	0.20258
	3660.29	-0.15315	0.51056	0.19905
	3662.22	-0.15519	0.50898	0.19757
	3664.14	-0.15524	0.50476	0.19495
	3666.07	-0.15264	0.49239	0.18778
	3668	-0.15566	0.48487	0.18013
	3669.93	-0.16587	0.50752	0.18881
	3671.86	-0.16067	0.49563	0.18465
	3673.79	-0.16237	0.4774	0.17339
	3675.72	-0.17584	0.51493	0.18745
	3677.64	-0.17377	0.50629	0.18532
	3679.57	-0.17527	0.49971	0.18345
	3681.5	-0.17509	0.49495	0.18197
	3683.43	-0.17472	0.48935	0.17776
	3685.36	-0.17191	0.4769	0.16944
	3687.29	-0.17373	0.47516	0.16451
	3689.22	-0.18235	0.49622	0.17156
	3691.14	-0.18771	0.50295	0.1759
	3693.07	-0.18583	0.49619	0.17474
	3695	-0.18626	0.48785	0.17125
	3696.93	-0.18676	0.48666	0.1706
	3698.86	-0.1865	0.47911	0.16564
	3700.79	-0.19057	0.4842	0.16616
	3702.71	-0.19369	0.49379	0.17049
	3704.64	-0.19116	0.48657	0.16755
	3706.57	-0.18828	0.4755	0.16138
	3708.5	-0.18731	0.46996	0.1565
	3710.43	-0.19471	0.48106	0.15884
	3712.36	-0.20091	0.50024	0.16922
	3714.28	-0.19784	0.49415	0.16853
	3716.21	-0.19527	0.4829	0.16382
	3718.14	-0.19544	0.48039	0.1622
	3720.07	-0.19589	0.4774	0.16012
	3722	-0.19812	0.48004	0.16025
	3723.93	-0.19935	0.48018	0.15964
	3725.86	-0.20301	0.48649	0.16273
	3727.78	-0.2002	0.48491	0.1641
	3729.71	-0.19687	0.46726	0.15449
	3731.64	-0.19681	0.46628	0.15128
	3733.57	-0.20023	0.46792	0.14998
	3735.5	-0.20919	0.49109	0.16026
	3737.43	-0.2077	0.49548	0.16457
	3739.36	-0.2036	0.48182	0.15866
	3741.28	-0.1993	0.46244	0.14794
	3743.21	-0.20641	0.46699	0.14702
	3745.14	-0.2106	0.50359	0.16454
	3747.07	-0.20164	0.47354	0.15187
	3749	-0.20453	0.47224	0.14798
	3750.93	-0.2162	0.49686	0.15855
	3752.86	-0.21591	0.50561	0.16648
	3754.78	-0.21042	0.48561	0.15961
	3756.71	-0.21005	0.47797	0.15561
	3758.64	-0.21451	0.48412	0.15808
	3760.57	-0.21592	0.49401	0.16313
	3762.5	-0.21211	0.48131	0.15762
	3764.43	-0.21454	0.48075	0.15607
	3766.36	-0.21394	0.48297	0.15692
	3768.28	-0.21558	0.47881	0.15445
	3770.21	-0.21982	0.49347	0.1613
	3772.14	-0.21917	0.49025	0.16141
	3774.07	-0.21693	0.48318	0.15874
	3776	-0.21504	0.4774	0.15528
	3777.93	-0.218	0.47761	0.15369
	3779.85	-0.22186	0.49115	0.1597
	3781.78	-0.21879	0.48494	0.15702
	3783.71	-0.22082	0.4844	0.15532
	3785.64	-0.22181	0.48887	0.1578
	3787.57	-0.22108	0.48588	0.158
	3789.5	-0.2212	0.48434	0.1577
	3791.43	-0.22107	0.48305	0.15672
	3793.35	-0.21939	0.47482	0.15257
	3795.28	-0.22242	0.47729	0.15206
	3797.21	-0.22075	0.48119	0.15362
	3799.14	-0.21853	0.46384	0.14502
	3801.07	-0.22866	0.48817	0.15458
	3803	-0.22529	0.49398	0.15832
	3804.93	-0.22283	0.47255	0.14867
	3806.85	-0.23189	0.49316	0.15848
	3808.78	-0.22995	0.49531	0.16058
	3810.71	-0.22614	0.48441	0.15546
	3812.64	-0.22159	0.46962	0.14751
	3814.57	-0.22525	0.47069	0.14497
	3816.5	-0.22759	0.4917	0.15457
	3818.42	-0.2222	0.46757	0.14333
	3820.35	-0.23178	0.48136	0.14781
	3822.28	-0.23439	0.50364	0.15985
	3824.21	-0.22926	0.48307	0.15227
	3826.14	-0.23092	0.48503	0.1528
	3828.07	-0.22906	0.48312	0.15222
	3829.99	-0.22905	0.4758	0.14852
	3831.92	-0.22904	0.47917	0.14994
	3833.85	-0.22611	0.47328	0.14601
	3835.78	-0.22511	0.46899	0.14302
	3837.71	-0.23158	0.48175	0.1475
	3839.64	-0.23513	0.49038	0.15123
	3841.57	-0.23537	0.48694	0.15123
	3843.49	-0.23654	0.49133	0.15398
	3845.42	-0.23409	0.48919	0.15369
	3847.35	-0.22967	0.4778	0.14838
	3849.28	-0.22517	0.46342	0.13999
	3851.21	-0.22649	0.44966	0.12984
	3853.14	-0.24727	0.49993	0.15141
	3855.07	-0.24471	0.51148	0.16134
	3856.99	-0.23935	0.49035	0.15399
	3858.92	-0.2351	0.47761	0.1488
	3860.85	-0.23283	0.47397	0.14551
	3862.78	-0.23546	0.47672	0.14608
	3864.71	-0.23991	0.48809	0.15204
	3866.64	-0.23306	0.47461	0.14547
	3868.57	-0.23777	0.47183	0.14036
	3870.49	-0.24183	0.49471	0.15238
	3872.42	-0.24039	0.48188	0.14815
	3874.35	-0.24357	0.49278	0.15346
	3876.28	-0.23828	0.48197	0.14949
	3878.21	-0.23624	0.46891	0.1419
	3880.14	-0.24152	0.4847	0.14813
	3882.07	-0.23768	0.48216	0.14824
	3883.99	-0.23898	0.47297	0.14261
	3885.92	-0.2448	0.49589	0.15411
	3887.85	-0.23999	0.48004	0.14891
	3889.78	-0.24124	0.47243	0.14415
	3891.71	-0.24757	0.49116	0.15155
	3893.64	-0.24458	0.48927	0.15196
	3895.56	-0.23905	0.47532	0.14591
	3897.49	-0.23746	0.46832	0.14085
	3899.42	-0.24043	0.47477	0.14133
	3901.35	-0.24237	0.47864	0.14274
	3903.28	-0.24767	0.4889	0.14746
	3905.21	-0.24848	0.49895	0.15359
	3907.14	-0.24577	0.49036	0.15218
	3909.06	-0.24451	0.48319	0.15048
	3910.99	-0.24426	0.48189	0.14978
	3912.92	-0.24216	0.47844	0.14699
	3914.85	-0.24273	0.47284	0.14274
	3916.78	-0.24598	0.48038	0.14601
	3918.71	-0.24787	0.48485	0.14852
	3920.64	-0.24631	0.48252	0.14862
	3922.56	-0.24546	0.47641	0.14484
	3924.49	-0.24879	0.4851	0.14837
	3926.42	-0.24744	0.4836	0.14867
	3928.35	-0.24541	0.4761	0.14509
	3930.28	-0.24626	0.47686	0.14503
	3932.21	-0.24867	0.48465	0.14861
	3934.13	-0.24886	0.48533	0.14939
	3936.06	-0.24841	0.48091	0.14734
	3937.99	-0.24805	0.47932	0.14587
	3939.92	-0.24711	0.47527	0.14302
	3941.85	-0.24997	0.47884	0.14469
	3943.78	-0.25028	0.48309	0.14787
	3945.7	-0.24852	0.47986	0.14532
	3947.63	-0.25018	0.4809	0.1451
	3949.56	-0.25199	0.48184	0.14737
	3951.49	-0.25127	0.48262	0.14741
	3953.42	-0.25114	0.48336	0.14636
	3955.35	-0.25083	0.48321	0.14653
	3957.28	-0.25122	0.48212	0.1466
	3959.2	-0.25146	0.48043	0.14627
	3961.13	-0.25218	0.48122	0.14683
	3963.06	-0.25252	0.48282	0.14743
	3964.99	-0.25229	0.48123	0.14631
	3966.92	-0.25233	0.48076	0.14588
	3968.85	-0.2528	0.48104	0.14557
	3970.78	-0.25281	0.48126	0.14555
	3972.7	-0.25326	0.47963	0.14555
	3974.63	-0.2534	0.4792	0.14622
	3976.56	-0.25421	0.47878	0.14587
	3978.49	-0.25423	0.47942	0.14555
	3980.42	-0.25433	0.47987	0.14538
	3982.35	-0.25422	0.47932	0.1459
	3984.28	-0.25442	0.47843	0.14545
	3986.2	-0.25506	0.47977	0.14466
	3988.13	-0.25558	0.47987	0.1435
	3990.06	-0.25575	0.47966	0.14406
	3991.99	-0.25585	0.47869	0.14429
	3993.92	-0.25622	0.47883	0.14453
	3995.85	-0.25692	0.47903	0.14508
	3997.77	-0.25652	0.47783	0.14428
	3999.7	-0.25652	0.47691	0.14313
	4001.63	0	0	0

## Sheet: Supplementary Figure 4
Supplementary Figure 4
		wt%
	Temperature (°C)	ZIF-8	aZIF	GOx-aZIF
	30	100	100	100
	30.1667	99.9895	99.9795	99.9597
	30.3333	99.9833	99.9677	99.9478
	30.5	99.9784	99.9579	99.9432
	30.6667	99.9728	99.9459	99.9344
	30.8333	99.9689	99.9395	99.9367
	31	99.9651	99.9352	99.9498
	31.1667	99.9606	99.93	99.9672
	31.3333	99.9616	99.943	100.017
	31.5	99.9586	99.9474	100.035
	31.6667	99.9537	99.9489	100.037
	31.8333	99.9481	99.9497	100.033
	32	99.9392	99.9503	100.008
	32.1667	99.9307	99.9478	99.9868
	32.3333	99.9211	99.9417	99.9573
	32.5	99.9106	99.9333	99.921
	32.6667	99.8979	99.9193	99.8741
	32.8333	99.8862	99.9074	99.8333
	33	99.8742	99.8949	99.7917
	33.1667	99.8621	99.8816	99.7487
	33.3333	99.8499	99.8668	99.7097
	33.5	99.8383	99.8534	99.6735
	33.6667	99.827	99.8405	99.6396
	33.8333	99.8159	99.8278	99.6071
	34	99.8063	99.8178	99.5871
	34.1667	99.7965	99.8077	99.5655
	34.3333	99.787	99.7982	99.5459
	34.5	99.7777	99.7891	99.5283
	34.6667	99.7697	99.7831	99.5212
	34.8333	99.7615	99.7764	99.5112
	35	99.7535	99.77	99.5022
	35.1667	99.7458	99.7642	99.4941
	35.3333	99.7387	99.7602	99.4907
	35.5	99.7314	99.756	99.4851
	35.6667	99.7241	99.752	99.4797
	35.8333	99.717	99.7482	99.4748
	36	99.7102	99.7457	99.4707
	36.1667	99.7035	99.7427	99.4669
	36.3333	99.6969	99.7396	99.464
	36.5	99.6904	99.7366	99.4618
	36.6667	99.6845	99.7335	99.4602
	36.8333	99.6785	99.7303	99.4579
	37	99.6727	99.7275	99.4556
	37.1667	99.6669	99.7248	99.4534
	37.3333	99.6618	99.7221	99.4514
	37.5	99.6568	99.7199	99.4499
	37.6667	99.6518	99.7181	99.4488
	37.8333	99.647	99.7164	99.4477
	38	99.6427	99.7154	99.447
	38.1667	99.6381	99.7139	99.4454
	38.3333	99.6335	99.7124	99.4431
	38.5	99.6289	99.7108	99.4406
	38.6667	99.6244	99.7087	99.4357
	38.8333	99.6197	99.7067	99.4306
	39	99.6151	99.7049	99.4248
	39.1667	99.6105	99.703	99.4184
	39.3333	99.6059	99.7008	99.4069
	39.5	99.6014	99.6986	99.3956
	39.6667	99.5969	99.6964	99.3836
	39.8333	99.5925	99.6942	99.3718
	40	99.588	99.692	99.3606
	40.1667	99.5837	99.6901	99.3479
	40.3333	99.5792	99.6883	99.337
	40.5	99.5748	99.6867	99.3268
	40.6667	99.5703	99.6854	99.3167
	40.8333	99.5658	99.6837	99.3101
	41	99.5613	99.6819	99.3031
	41.1667	99.5569	99.68	99.2977
	41.3333	99.5525	99.6774	99.2931
	41.5	99.5483	99.6746	99.287
	41.6667	99.5441	99.6718	99.2798
	41.8333	99.54	99.669	99.2724
	42	99.536	99.6653	99.265
	42.1667	99.5323	99.6621	99.2547
	42.3333	99.5285	99.659	99.2446
	42.5	99.5247	99.656	99.2347
	42.6667	99.5209	99.6536	99.2252
	42.8333	99.517	99.6512	99.2158
	43	99.5132	99.6489	99.207
	43.1667	99.5094	99.6466	99.1984
	43.3333	99.5056	99.6447	99.1899
	43.5	99.5018	99.6424	99.1827
	43.6667	99.4982	99.6399	99.1748
	43.8333	99.4946	99.6374	99.1666
	44	99.4912	99.6345	99.1582
	44.1667	99.4881	99.6316	99.1487
	44.3333	99.485	99.6285	99.1398
	44.5	99.4818	99.6254	99.1315
	44.6667	99.4785	99.622	99.1233
	44.8333	99.4753	99.6189	99.1149
	45	99.4721	99.6158	99.1069
	45.1667	99.4689	99.6126	99.0993
	45.3333	99.4657	99.6092	99.0923
	45.5	99.4625	99.6058	99.0859
	45.6667	99.4591	99.6022	99.0809
	45.8333	99.4558	99.5986	99.075
	46	99.4524	99.5947	99.0693
	46.1667	99.449	99.5911	99.0638
	46.3333	99.4454	99.5876	99.0553
	46.5	99.442	99.5843	99.0463
	46.6667	99.4386	99.5817	99.0395
	46.8333	99.4352	99.5793	99.0347
	47	99.432	99.5771	99.0272
	47.1667	99.4287	99.5751	99.0201
	47.3333	99.4254	99.5744	99.0123
	47.5	99.4222	99.5732	99.0042
	47.6667	99.419	99.5718	98.9979
	47.8333	99.4159	99.5703	98.9903
	48	99.4128	99.5693	98.9824
	48.1667	99.4097	99.5681	98.9746
	48.3333	99.4067	99.5669	98.9642
	48.5	99.4037	99.5659	98.954
	48.6667	99.4006	99.5646	98.9446
	48.8333	99.3975	99.5633	98.936
	49	99.3944	99.562	98.9289
	49.1667	99.3913	99.5606	98.9228
	49.3333	99.3882	99.5589	98.917
	49.5	99.3851	99.5569	98.9115
	49.6667	99.3821	99.5545	98.9096
	49.8333	99.3791	99.5519	98.9054
	50	99.3761	99.5487	98.9005
	50.1667	99.3732	99.5456	98.8953
	50.3333	99.3703	99.5424	98.8885
	50.5	99.3673	99.5392	98.8827
	50.6667	99.3643	99.5361	98.8771
	50.8333	99.3614	99.5334	98.8714
	51	99.3585	99.5308	98.8657
	51.1667	99.3555	99.5283	98.8617
	51.3333	99.3527	99.5259	98.8578
	51.5	99.3499	99.5241	98.8539
	51.6667	99.347	99.5218	98.8499
	51.8333	99.3443	99.5196	98.8458
	52	99.3415	99.5174	98.8405
	52.1667	99.3387	99.5153	98.8348
	52.3333	99.3359	99.5133	98.8287
	52.5	99.3332	99.5113	98.8191
	52.6667	99.3305	99.5095	98.8102
	52.8333	99.3279	99.5081	98.8011
	53	99.3252	99.5063	98.7916
	53.1667	99.3228	99.5043	98.7812
	53.3333	99.3202	99.5022	98.7723
	53.5	99.3176	99.5	98.7646
	53.6667	99.3151	99.4977	98.7578
	53.8333	99.3124	99.4954	98.7543
	54	99.3098	99.4933	98.7505
	54.1667	99.3071	99.4912	98.7469
	54.3333	99.3044	99.4891	98.7434
	54.5	99.3016	99.4872	98.7429
	54.6667	99.2989	99.4853	98.7403
	54.8333	99.2961	99.4835	98.737
	55	99.2934	99.4815	98.7337
	55.1667	99.2906	99.4796	98.7292
	55.3333	99.2879	99.4777	98.7252
	55.5	99.2852	99.4755	98.721
	55.6667	99.2825	99.4736	98.7168
	55.8333	99.2801	99.4717	98.7117
	56	99.2777	99.4698	98.7057
	56.1667	99.2753	99.4681	98.6988
	56.3333	99.273	99.4662	98.6913
	56.5	99.2708	99.4643	98.6837
	56.6667	99.269	99.4624	98.6741
	56.8333	99.2671	99.4606	98.666
	57	99.2653	99.4587	98.6582
	57.1667	99.2634	99.4567	98.6504
	57.3333	99.2616	99.4543	98.6445
	57.5	99.2597	99.4518	98.64
	57.6667	99.2578	99.4492	98.6375
	57.8333	99.2559	99.4466	98.636
	58	99.2538	99.4442	98.638
	58.1667	99.2517	99.4418	98.6384
	58.3333	99.2497	99.4395	98.638
	58.5	99.2477	99.4372	98.6373
	58.6667	99.2457	99.4351	98.6372
	58.8333	99.2438	99.4332	98.6359
	59	99.2419	99.4316	98.6335
	59.1667	99.24	99.4298	98.6304
	59.3333	99.2382	99.4278	98.6247
	59.5	99.2364	99.4259	98.6194
	59.6667	99.2346	99.4235	98.6134
	59.8333	99.2327	99.421	98.6068
	60	99.2309	99.4185	98.5988
	60.1667	99.229	99.4161	98.5916
	60.3333	99.2272	99.4131	98.5853
	60.5	99.2254	99.4101	98.5797
	60.6667	99.2235	99.407	98.5768
	60.8333	99.2217	99.4039	98.5751
	61	99.2198	99.4007	98.5749
	61.1667	99.218	99.3977	98.5754
	61.3333	99.2162	99.3951	98.58
	61.5	99.2144	99.3925	98.5821
	61.6667	99.2125	99.3904	98.5836
	61.8333	99.2106	99.3881	98.5845
	62	99.2087	99.3859	98.5848
	62.1667	99.2067	99.3837	98.5826
	62.3333	99.2048	99.382	98.5814
	62.5	99.2029	99.3801	98.5808
	62.6667	99.2011	99.3782	98.5801
	62.8333	99.1993	99.3762	98.5787
	63	99.1975	99.3739	98.5777
	63.1667	99.1958	99.3714	98.5761
	63.3333	99.1943	99.3687	98.5738
	63.5	99.1929	99.3661	98.5704
	63.6667	99.1915	99.3633	98.5665
	63.8333	99.1901	99.361	98.5625
	64	99.1886	99.3589	98.5583
	64.1667	99.1873	99.357	98.5513
	64.3333	99.1859	99.3557	98.5454
	64.5	99.1844	99.3539	98.5394
	64.6667	99.1829	99.3519	98.5334
	64.8333	99.1813	99.3499	98.5271
	65	99.1796	99.3484	98.5206
	65.1667	99.178	99.347	98.5147
	65.3333	99.1764	99.3455	98.5095
	65.5	99.1747	99.3437	98.5044
	65.6667	99.1731	99.3425	98.4993
	65.8333	99.1715	99.3412	98.4944
	66	99.1699	99.3401	98.4897
	66.1667	99.1684	99.3394	98.4866
	66.3333	99.1668	99.3389	98.4836
	66.5	99.1653	99.3383	98.4813
	66.6667	99.1638	99.3377	98.4792
	66.8333	99.1625	99.337	98.4782
	67	99.1612	99.3368	98.4759
	67.1667	99.1599	99.3361	98.4727
	67.3333	99.1586	99.3349	98.4684
	67.5	99.1573	99.3333	98.4633
	67.6667	99.1561	99.3317	98.4547
	67.8333	99.1549	99.3291	98.447
	68	99.1535	99.3269	98.439
	68.1667	99.1522	99.3244	98.4306
	68.3333	99.1507	99.3217	98.4203
	68.5	99.1494	99.3184	98.4126
	68.6667	99.1482	99.3153	98.407
	68.8333	99.147	99.3123	98.4024
	69	99.1458	99.3094	98.4019
	69.1667	99.1447	99.3061	98.4011
	69.3333	99.1436	99.3032	98.4006
	69.5	99.1426	99.3004	98.4001
	69.6667	99.1417	99.2976	98.4016
	69.8333	99.1408	99.2952	98.4022
	70	99.14	99.2925	98.405
	70.1667	99.1392	99.2897	98.4092
	70.3333	99.1387	99.2869	98.4121
	70.5	99.1381	99.2836	98.4135
	70.6667	99.1375	99.2803	98.4133
	70.8333	99.1369	99.2768	98.4125
	71	99.1364	99.2734	98.4101
	71.1667	99.1359	99.2697	98.4076
	71.3333	99.1353	99.2663	98.4046
	71.5	99.1347	99.2631	98.4011
	71.6667	99.134	99.2599	98.3953
	71.8333	99.1333	99.257	98.3915
	72	99.1326	99.2539	98.3884
	72.1667	99.1319	99.2509	98.3856
	72.3333	99.131	99.2476	98.3838
	72.5	99.1301	99.2441	98.3814
	72.6667	99.1292	99.2406	98.3787
	72.8333	99.1282	99.2371	98.3753
	73	99.1271	99.2334	98.3713
	73.1667	99.126	99.2298	98.3663
	73.3333	99.125	99.2266	98.3619
	73.5	99.1241	99.2241	98.3567
	73.6667	99.1231	99.2221	98.3504
	73.8333	99.1223	99.2204	98.3444
	74	99.1215	99.2207	98.3411
	74.1667	99.1208	99.2208	98.339
	74.3333	99.1201	99.2212	98.3374
	74.5	99.1193	99.2216	98.3387
	74.6667	99.1183	99.2233	98.3386
	74.8333	99.1173	99.224	98.3387
	75	99.1162	99.2243	98.3392
	75.1667	99.1149	99.2244	98.3383
	75.3333	99.1138	99.2233	98.3355
	75.5	99.1127	99.2223	98.3316
	75.6667	99.1116	99.2212	98.3274
	75.8333	99.1106	99.22	98.3213
	76	99.1096	99.2175	98.3166
	76.1667	99.1086	99.2153	98.3114
	76.3333	99.1075	99.2129	98.3059
	76.5	99.1066	99.2102	98.3025
	76.6667	99.1056	99.2072	98.2995
	76.8333	99.1046	99.2046	98.2971
	77	99.1036	99.2026	98.2949
	77.1667	99.1025	99.2011	98.2931
	77.3333	99.1015	99.2014	98.291
	77.5	99.1005	99.2016	98.2892
	77.6667	99.0996	99.2015	98.2878
	77.8333	99.0985	99.2012	98.2869
	78	99.0975	99.2016	98.2864
	78.1667	99.0964	99.2002	98.2862
	78.3333	99.0955	99.198	98.2866
	78.5	99.0945	99.1955	98.2878
	78.6667	99.0937	99.1931	98.2892
	78.8333	99.0929	99.1882	98.2887
	79	99.0922	99.1849	98.2872
	79.1667	99.0915	99.1816	98.2847
	79.3333	99.0911	99.1783	98.2799
	79.5	99.0907	99.1765	98.2776
	79.6667	99.0903	99.1743	98.2757
	79.8333	99.0898	99.1719	98.2728
	80	99.0895	99.1693	98.2686
	80.1667	99.0891	99.1674	98.2651
	80.3333	99.0886	99.1654	98.2619
	80.5	99.0881	99.1632	98.2585
	80.6667	99.0874	99.161	98.2553
	80.8333	99.0867	99.159	98.2523
	81	99.086	99.1567	98.2489
	81.1667	99.0854	99.1539	98.2455
	81.3333	99.0848	99.1508	98.2423
	81.5	99.0842	99.1477	98.2368
	81.6667	99.0836	99.1451	98.2297
	81.8333	99.083	99.1427	98.222
	82	99.0825	99.1406	98.2112
	82.1667	99.0819	99.1392	98.202
	82.3333	99.0812	99.1376	98.1939
	82.5	99.0806	99.1357	98.1871
	82.6667	99.0798	99.1335	98.1835
	82.8333	99.0791	99.1313	98.1803
	83	99.0785	99.129	98.178
	83.1667	99.0779	99.1267	98.1765
	83.3333	99.0774	99.1245	98.1809
	83.5	99.0768	99.1224	98.183
	83.6667	99.0763	99.1212	98.1848
	83.8333	99.0758	99.1206	98.1861
	84	99.0752	99.1203	98.1869
	84.1667	99.0746	99.12	98.1853
	84.3333	99.074	99.121	98.1825
	84.5	99.0735	99.1208	98.1786
	84.6667	99.0729	99.12	98.1741
	84.8333	99.0724	99.119	98.1661
	85	99.072	99.1163	98.1609
	85.1667	99.0715	99.1141	98.1568
	85.3333	99.0711	99.1121	98.1535
	85.5	99.0708	99.1101	98.1533
	85.6667	99.0703	99.1078	98.1529
	85.8333	99.0699	99.106	98.1528
	86	99.0694	99.1044	98.1527
	86.1667	99.0687	99.1028	98.1549
	86.3333	99.068	99.1015	98.1559
	86.5	99.0674	99.0997	98.1564
	86.6667	99.0668	99.0977	98.1566
	86.8333	99.066	99.0955	98.1553
	87	99.0652	99.0927	98.1534
	87.1667	99.0645	99.0903	98.1506
	87.3333	99.0638	99.088	98.1473
	87.5	99.063	99.0856	98.1409
	87.6667	99.0623	99.083	98.1355
	87.8333	99.0616	99.0804	98.1306
	88	99.0609	99.0778	98.1259
	88.1667	99.0602	99.075	98.1205
	88.3333	99.0594	99.0718	98.1163
	88.5	99.0588	99.0689	98.1135
	88.6667	99.0583	99.0662	98.1117
	88.8333	99.0579	99.0637	98.112
	89	99.0575	99.0612	98.111
	89.1667	99.0569	99.0587	98.1095
	89.3333	99.0564	99.0563	98.1079
	89.5	99.0558	99.054	98.1061
	89.6667	99.0551	99.0519	98.1032
	89.8333	99.0543	99.05	98.1011
	90	99.0536	99.0478	98.0998
	90.1667	99.0528	99.0456	98.099
	90.3333	99.052	99.0434	98.0985
	90.5	99.0513	99.0413	98.0977
	90.6667	99.0508	99.0393	98.0962
	90.8333	99.0502	99.0374	98.0942
	91	99.0499	99.0354	98.0921
	91.1667	99.0495	99.0335	98.0897
	91.3333	99.0491	99.0315	98.0865
	91.5	99.0486	99.0296	98.0826
	91.6667	99.0481	99.0276	98.0756
	91.8333	99.0475	99.0254	98.0688
	92	99.0468	99.0232	98.0614
	92.1667	99.0462	99.021	98.0535
	92.3333	99.0455	99.0186	98.0439
	92.5	99.0448	99.0158	98.0362
	92.6667	99.0441	99.0133	98.0293
	92.8333	99.0434	99.0109	98.0232
	93	99.0428	99.0086	98.0205
	93.1667	99.0422	99.0064	98.018
	93.3333	99.0415	99.0043	98.0167
	93.5	99.0409	99.0025	98.0162
	93.6667	99.0403	99.0009	98.0206
	93.8333	99.0396	98.9997	98.0237
	94	99.039	98.9983	98.0261
	94.1667	99.0383	98.9969	98.028
	94.3333	99.0376	98.9957	98.0307
	94.5	99.037	98.9947	98.0326
	94.6667	99.0363	98.9936	98.0339
	94.8333	99.0356	98.9925	98.0344
	95	99.0349	98.9915	98.0344
	95.1667	99.0342	98.9906	98.0318
	95.3333	99.0335	98.9893	98.0303
	95.5	99.0328	98.9878	98.03
	95.6667	99.032	98.986	98.0301
	95.8333	99.0312	98.984	98.0307
	96	99.0304	98.9806	98.0324
	96.1667	99.0297	98.9773	98.0342
	96.3333	99.0289	98.9738	98.0357
	96.5	99.0281	98.9702	98.0379
	96.6667	99.0273	98.9659	98.0375
	96.8333	99.0264	98.9625	98.0353
	97	99.0256	98.9595	98.0319
	97.1667	99.0246	98.9566	98.0231
	97.3333	99.0235	98.9543	98.0173
	97.5	99.0224	98.9516	98.0131
	97.6667	99.0214	98.949	98.0099
	97.8333	99.02	98.9467	98.0096
	98	99.0188	98.9445	98.011
	98.1667	99.0176	98.9424	98.0125
	98.3333	99.0165	98.9402	98.0136
	98.5	99.0154	98.9379	98.0188
	98.6667	99.0145	98.9361	98.0205
	98.8333	99.0136	98.934	98.0211
	99	99.0128	98.9319	98.0211
	99.1667	99.0124	98.9297	98.0174
	99.3333	99.0118	98.9274	98.017
	99.5	99.0113	98.9251	98.018
	99.6667	99.0108	98.9227	98.0193
	99.8333	99.0106	98.9204	98.0219
	100	99.0103	98.9189	98.0232
	100.167	99.0101	98.9177	98.0237
	100.333	99.0099	98.9168	98.024
	100.5	99.0096	98.9162	98.0242
	100.667	99.0094	98.9157	98.0226
	100.833	99.009	98.9164	98.0223
	101	99.0086	98.9162	98.0222
	101.167	99.0082	98.9158	98.0219
	101.333	99.0077	98.9152	98.022
	101.5	99.0072	98.914	98.0223
	101.667	99.0066	98.9128	98.0227
	101.833	99.006	98.9115	98.0234
	102	99.0052	98.9102	98.0247
	102.167	99.0043	98.9084	98.0259
	102.333	99.0034	98.9067	98.0269
	102.5	99.0025	98.9049	98.0271
	102.667	99.0013	98.9031	98.0253
	102.833	99.0004	98.9011	98.0228
	103	98.9996	98.899	98.0191
	103.167	98.9988	98.8968	98.0142
	103.333	98.9983	98.8947	98.0053
	103.5	98.9977	98.8926	97.999
	103.667	98.9969	98.8906	97.9938
	103.833	98.9961	98.8885	97.989
	104	98.9949	98.8864	97.9855
	104.167	98.9938	98.8843	97.9823
	104.333	98.9926	98.8815	97.9791
	104.5	98.9914	98.8783	97.9753
	104.667	98.9898	98.8749	97.971
	104.833	98.9885	98.8703	97.9648
	105	98.9872	98.8661	97.9576
	105.167	98.9859	98.8621	97.9495
	105.333	98.9847	98.8582	97.9366
	105.5	98.9835	98.8542	97.9259
	105.667	98.9825	98.8505	97.9155
	105.833	98.9816	98.8472	97.9053
	106	98.9808	98.8442	97.8957
	106.167	98.98	98.8415	97.8891
	106.333	98.9791	98.8398	97.8839
	106.5	98.9782	98.8379	97.8807
	106.667	98.9772	98.8359	97.879
	106.833	98.976	98.8337	97.8827
	107	98.9749	98.8315	97.8836
	107.167	98.9739	98.8291	97.8841
	107.333	98.9728	98.8266	97.8846
	107.5	98.9717	98.8243	97.8845
	107.667	98.9706	98.8213	97.883
	107.833	98.9696	98.8186	97.8805
	108	98.9685	98.8161	97.8776
	108.167	98.9675	98.8139	97.8728
	108.333	98.9664	98.8122	97.8702
	108.5	98.9653	98.8105	97.8682
	108.667	98.9641	98.8088	97.8666
	108.833	98.9631	98.8072	97.8668
	109	98.962	98.806	97.8663
	109.167	98.9611	98.8045	97.8656
	109.333	98.9603	98.8028	97.865
	109.5	98.9596	98.8011	97.8643
	109.667	98.9586	98.7991	97.8627
	109.833	98.9575	98.7971	97.8603
	110	98.9563	98.7946	97.8573
	110.167	98.9551	98.7919	97.8549
	110.333	98.9541	98.7887	97.8549
	110.5	98.9532	98.7856	97.8563
	110.667	98.9524	98.7825	97.8583
	110.833	98.9516	98.7793	97.8629
	111	98.9508	98.7758	97.8649
	111.167	98.9499	98.7725	97.8657
	111.333	98.949	98.7692	97.8658
	111.5	98.9481	98.7657	97.865
	111.667	98.9471	98.7621	97.8595
	111.833	98.9461	98.7588	97.8547
	112	98.9452	98.7555	97.8497
	112.167	98.9443	98.7523	97.8446
	112.333	98.9434	98.7491	97.8378
	112.5	98.9425	98.7465	97.8328
	112.667	98.9415	98.744	97.8284
	112.833	98.9406	98.7417	97.8241
	113	98.9396	98.7396	97.8214
	113.167	98.9384	98.7386	97.8177
	113.333	98.9371	98.7374	97.814
	113.5	98.9358	98.7363	97.8103
	113.667	98.9341	98.7352	97.806
	113.833	98.9325	98.7348	97.8013
	114	98.931	98.7339	97.7961
	114.167	98.9295	98.7327	97.7909
	114.333	98.928	98.7312	97.7848
	114.5	98.9266	98.7289	97.7794
	114.667	98.9252	98.7266	97.7743
	114.833	98.9239	98.7242	97.7693
	115	98.9226	98.7218	97.7641
	115.167	98.9213	98.7184	97.7592
	115.333	98.92	98.7157	97.7552
	115.5	98.9189	98.7133	97.752
	115.667	98.9177	98.7109	97.7485
	115.833	98.9165	98.7088	97.7439
	116	98.9152	98.7065	97.7389
	116.167	98.9138	98.704	97.7338
	116.333	98.9124	98.7015	97.7286
	116.5	98.911	98.6987	97.7242
	116.667	98.9095	98.696	97.7204
	116.833	98.9081	98.6932	97.7173
	117	98.9066	98.6904	97.7166
	117.167	98.9051	98.6875	97.7157
	117.333	98.9036	98.6842	97.7148
	117.5	98.9022	98.6809	97.7139
	117.667	98.9008	98.6774	97.713
	117.833	98.8993	98.6739	97.7103
	118	98.8978	98.6701	97.7062
	118.167	98.8961	98.6666	97.7012
	118.333	98.8944	98.6633	97.6933
	118.5	98.8925	98.66	97.6883
	118.667	98.8906	98.6573	97.6844
	118.833	98.8886	98.6547	97.6812
	119	98.8867	98.6523	97.6807
	119.167	98.8848	98.6501	97.6788
	119.333	98.883	98.6485	97.6762
	119.5	98.8814	98.6464	97.674
	119.667	98.8798	98.6443	97.6733
	119.833	98.8784	98.6423	97.6702
	120	98.8768	98.6406	97.6651
	120.167	98.8751	98.639	97.659
	120.333	98.8735	98.6377	97.6502
	120.5	98.8716	98.6366	97.6428
	120.667	98.8698	98.6358	97.6364
	120.833	98.868	98.6346	97.6308
	121	98.8663	98.6331	97.6255
	121.167	98.8646	98.6314	97.6201
	121.333	98.863	98.6293	97.6143
	121.5	98.8614	98.6269	97.6083
	121.667	98.8599	98.6242	97.6035
	121.833	98.8585	98.6211	97.5976
	122	98.857	98.6172	97.5922
	122.167	98.8555	98.6137	97.5878
	122.333	98.8539	98.6104	97.5842
	122.5	98.8522	98.6069	97.5828
	122.667	98.8505	98.6035	97.583
	122.833	98.8488	98.6003	97.5841
	123	98.8472	98.597	97.5854
	123.167	98.8455	98.5938	97.5889
	123.333	98.8437	98.5907	97.5884
	123.5	98.8419	98.5885	97.5866
	123.667	98.84	98.5865	97.5847
	123.833	98.8381	98.5847	97.5783
	124	98.8359	98.583	97.5745
	124.167	98.8336	98.5825	97.5712
	124.333	98.8314	98.5813	97.5678
	124.5	98.8292	98.5799	97.5656
	124.667	98.8268	98.5784	97.5633
	124.833	98.8245	98.5761	97.5607
	125	98.8223	98.5736	97.5576
	125.167	98.8201	98.5705	97.5535
	125.333	98.8179	98.5672	97.5483
	125.5	98.8156	98.5623	97.5418
	125.667	98.8132	98.5581	97.5344
	125.833	98.8108	98.5541	97.5228
	126	98.8082	98.5504	97.5138
	126.167	98.8057	98.5467	97.5063
	126.333	98.8031	98.5434	97.4996
	126.5	98.8005	98.5405	97.4947
	126.667	98.7978	98.5378	97.4906
	126.833	98.7952	98.5366	97.4871
	127	98.7924	98.5351	97.4839
	127.167	98.7896	98.5334	97.4849
	127.333	98.7869	98.5317	97.4835
	127.5	98.7842	98.5302	97.4816
	127.667	98.7815	98.5281	97.4797
	127.833	98.7787	98.5253	97.4778
	128	98.7759	98.522	97.4752
	128.167	98.773	98.5185	97.4736
	128.333	98.7701	98.5138	97.4728
	128.5	98.7673	98.5099	97.4725
	128.667	98.7643	98.5063	97.4745
	128.833	98.7615	98.5028	97.4759
	129	98.7587	98.4997	97.4767
	129.167	98.756	98.4966	97.4774
	129.333	98.7534	98.4935	97.4806
	129.5	98.7506	98.4903	97.4833
	129.667	98.7477	98.4875	97.4857
	129.833	98.7449	98.4847	97.4874
	130	98.7419	98.4822	97.488
	130.167	98.7389	98.4797	97.488
	130.333	98.7358	98.4777	97.4874
	130.5	98.7327	98.4757	97.4863
	130.667	98.7294	98.4736	97.4808
	130.833	98.7261	98.4716	97.476
	131	98.723	98.4701	97.4708
	131.167	98.7199	98.4683	97.4654
	131.333	98.7168	98.4664	97.457
	131.5	98.7137	98.4642	97.4494
	131.667	98.7104	98.4617	97.442
	131.833	98.7071	98.4592	97.4349
	132	98.7037	98.4568	97.4286
	132.167	98.7003	98.4545	97.4232
	132.333	98.6969	98.4521	97.4183
	132.5	98.6935	98.4499	97.4136
	132.667	98.6896	98.4476	97.4122
	132.833	98.6858	98.4452	97.41
	133	98.6819	98.4436	97.408
	133.167	98.678	98.4418	97.4066
	133.333	98.6741	98.4401	97.4058
	133.5	98.67	98.4384	97.4068
	133.667	98.6658	98.4368	97.4075
	133.833	98.6617	98.4359	97.4084
	134	98.6576	98.435	97.4093
	134.167	98.6536	98.4343	97.4101
	134.333	98.6496	98.4334	97.41
	134.5	98.6455	98.4323	97.4094
	134.667	98.6414	98.4303	97.4086
	134.833	98.6376	98.4278	97.4062
	135	98.6337	98.4251	97.4043
	135.167	98.6298	98.4207	97.4024
	135.333	98.6259	98.4167	97.4006
	135.5	98.6221	98.4124	97.3979
	135.667	98.6184	98.4077	97.3953
	135.833	98.6145	98.4023	97.393
	136	98.6105	98.3975	97.3908
	136.167	98.6063	98.3932	97.3894
	136.333	98.602	98.3893	97.3893
	136.5	98.5976	98.3868	97.3896
	136.667	98.5933	98.385	97.3899
	136.833	98.5886	98.3836	97.3933
	137	98.5841	98.3823	97.3962
	137.167	98.5796	98.3829	97.3995
	137.333	98.5751	98.3819	97.4026
	137.5	98.5708	98.3806	97.4055
	137.667	98.5664	98.3791	97.4074
	137.833	98.562	98.3764	97.4084
	138	98.5577	98.3741	97.409
	138.167	98.5533	98.3718	97.4069
	138.333	98.5488	98.3694	97.4052
	138.5	98.5441	98.3666	97.4031
	138.667	98.5393	98.3636	97.4007
	138.833	98.5345	98.3601	97.3981
	139	98.5293	98.3565	97.3947
	139.167	98.5243	98.3529	97.3924
	139.333	98.5191	98.3489	97.3902
	139.5	98.514	98.3459	97.3879
	139.667	98.5086	98.3431	97.386
	139.833	98.5032	98.3403	97.3836
	140	98.4978	98.3384	97.3815
	140.167	98.4923	98.336	97.3795
	140.333	98.4866	98.3337	97.3766
	140.5	98.481	98.3315	97.3744
	140.667	98.4755	98.3294	97.3721
	140.833	98.47	98.3279	97.3697
	141	98.4646	98.3266	97.3686
	141.167	98.459	98.3255	97.3671
	141.333	98.4533	98.3248	97.3653
	141.5	98.4476	98.3234	97.363
	141.667	98.4416	98.3216	97.3591
	141.833	98.4357	98.3196	97.3538
	142	98.4297	98.3169	97.3474
	142.167	98.4237	98.3143	97.3405
	142.333	98.4175	98.3116	97.3297
	142.5	98.4115	98.3087	97.3215
	142.667	98.4056	98.3053	97.3148
	142.833	98.3996	98.3022	97.3086
	143	98.3938	98.2993	97.3036
	143.167	98.3879	98.2966	97.299
	143.333	98.382	98.2936	97.2943
	143.5	98.3759	98.2907	97.2892
	143.667	98.3697	98.2879	97.2849
	143.833	98.3635	98.2851	97.2805
	144	98.3572	98.2826	97.2769
	144.167	98.3508	98.2802	97.2741
	144.333	98.3444	98.2778	97.2718
	144.5	98.3376	98.2754	97.2684
	144.667	98.3308	98.2731	97.244
	144.833	98.3239	98.271	97.1712
	145	98.3169	98.2688	97.0611
	145.167	98.3096	98.2667	96.9301
	145.333	98.3025	98.2646	96.8576
	145.5	98.2953	98.2623	96.8253
	145.667	98.2882	98.2598	96.8134
	145.833	98.281	98.2573	96.8545
	146	98.2737	98.2547	96.8951
	146.167	98.2665	98.2519	96.9413
	146.333	98.2593	98.2493	96.9904
	146.5	98.252	98.2467	97.0937
	146.667	98.2446	98.244	97.1544
	146.833	98.2371	98.2412	97.2018
	147	98.2296	98.2382	97.2446
	147.167	98.2219	98.235	97.2475
	147.333	98.2141	98.2319	97.2644
	147.5	98.2064	98.2282	97.2796
	147.667	98.1986	98.2246	97.2923
	147.833	98.1905	98.221	97.2926
	148	98.1825	98.2174	97.2964
	148.167	98.1745	98.2134	97.2994
	148.333	98.1664	98.2093	97.3012
	148.5	98.158	98.205	97.2976
	148.667	98.1496	98.2006	97.2961
	148.833	98.1412	98.1958	97.2949
	149	98.1328	98.1915	97.2936
	149.167	98.1242	98.1875	97.2914
	149.333	98.1158	98.1836	97.2897
	149.5	98.1073	98.1801	97.288
	149.667	98.0988	98.1769	97.2865
	149.833	98.0903	98.174	97.2852
	150	98.0817	98.1714	97.2834
	150.167	98.073	98.1689	97.2825
	150.333	98.0642	98.1676	97.2835
	150.5	98.0553	98.1656	97.2857
	150.667	98.0459	98.1634	97.2889
	150.833	98.0367	98.1611	97.2911
	151	98.0275	98.1585	97.2924
	151.167	98.0183	98.1559	97.2928
	151.333	98.0086	98.1534	97.2912
	151.5	97.999	98.151	97.2883
	151.667	97.9892	98.1482	97.2841
	151.833	97.9794	98.1453	97.2789
	152	97.9693	98.1423	97.2678
	152.167	97.9593	98.1394	97.2597
	152.333	97.9492	98.1365	97.2529
	152.5	97.9391	98.1335	97.2465
	152.667	97.9287	98.1302	97.2404
	152.833	97.9184	98.1269	97.2351
	153	97.9082	98.1233	97.2306
	153.167	97.8981	98.1197	97.2264
	153.333	97.8877	98.1158	97.2248
	153.5	97.8773	98.112	97.2238
	153.667	97.8668	98.1081	97.2237
	153.833	97.8561	98.1043	97.2236
	154	97.8452	98.1007	97.224
	154.167	97.8342	98.0973	97.2221
	154.333	97.8232	98.0948	97.219
	154.5	97.8122	98.0922	97.2155
	154.667	97.8007	98.09	97.2094
	154.833	97.7893	98.088	97.2046
	155	97.7777	98.0878	97.2002
	155.167	97.7662	98.0875	97.1961
	155.333	97.7546	98.0873	97.1919
	155.5	97.7427	98.0872	97.1879
	155.667	97.731	98.0871	97.1847
	155.833	97.7192	98.0874	97.1832
	156	97.7073	98.0867	97.1825
	156.167	97.6954	98.0857	97.1826
	156.333	97.6833	98.0845	97.182
	156.5	97.6712	98.0819	97.1816
	156.667	97.6589	98.08	97.1812
	156.833	97.6462	98.0782	97.1815
	157	97.6336	98.0763	97.1816
	157.167	97.621	98.0737	97.1818
	157.333	97.6082	98.0707	97.182
	157.5	97.5951	98.0672	97.1798
	157.667	97.5822	98.0634	97.1764
	157.833	97.5691	98.0577	97.1725
	158	97.5559	98.0528	97.1686
	158.167	97.5424	98.0481	97.1619
	158.333	97.5289	98.0435	97.1571
	158.5	97.5154	98.0391	97.1534
	158.667	97.5018	98.0354	97.1504
	158.833	97.4877	98.0321	97.151
	159	97.4737	98.0291	97.1519
	159.167	97.4597	98.0276	97.1539
	159.333	97.4456	98.0254	97.157
	159.5	97.4313	98.0232	97.1641
	159.667	97.417	98.0211	97.1687
	159.833	97.4027	98.0193	97.1728
	160	97.3884	98.0174	97.1767
	160.167	97.3738	98.0155	97.1785
	160.333	97.3591	98.0135	97.1795
	160.5	97.3443	98.0116	97.1797
	160.667	97.3292	98.0093	97.1788
	160.833	97.3141	98.0067	97.1768
	161	97.2984	98.004	97.1707
	161.167	97.2829	98.0015	97.1662
	161.333	97.2675	97.9984	97.1615
	161.5	97.2523	97.9953	97.1561
	161.667	97.2369	97.9919	97.1492
	161.833	97.2216	97.9883	97.1433
	162	97.2063	97.9843	97.1378
	162.167	97.191	97.9801	97.1327
	162.333	97.1755	97.9758	97.1301
	162.5	97.1599	97.9715	97.1281
	162.667	97.144	97.9668	97.1262
	162.833	97.1281	97.9627	97.1243
	163	97.1115	97.959	97.1249
	163.167	97.095	97.9556	97.1216
	163.333	97.0785	97.953	97.1175
	163.5	97.0618	97.9501	97.115
	163.667	97.0447	97.9471	97.113
	163.833	97.0276	97.9441	97.1136
	164	97.0105	97.9416	97.1148
	164.167	96.9933	97.9394	97.1147
	164.333	96.9757	97.9376	97.1152
	164.5	96.9582	97.936	97.1125
	164.667	96.9404	97.9351	97.109
	164.833	96.9225	97.9338	97.105
	165	96.9041	97.9324	97.0933
	165.167	96.8857	97.931	97.0862
	165.333	96.8673	97.9293	97.08
	165.5	96.8489	97.9271	97.0737
	165.667	96.8299	97.9245	97.0675
	165.833	96.8111	97.9217	97.061
	166	96.7922	97.9184	97.0549
	166.167	96.7732	97.9158	97.0489
	166.333	96.7541	97.9136	97.0428
	166.5	96.7347	97.9113	97.0368
	166.667	96.7154	97.9088	97.0315
	166.833	96.6959	97.9063	97.0269
	167	96.6763	97.9027	97.0225
	167.167	96.6562	97.8987	97.0204
	167.333	96.6362	97.8945	97.0188
	167.5	96.616	97.8889	97.0181
	167.667	96.5957	97.8847	97.0181
	167.833	96.5749	97.8811	97.02
	168	96.5542	97.8778	97.0203
	168.167	96.5337	97.8754	97.0204
	168.333	96.5131	97.8727	97.0203
	168.5	96.4923	97.8699	97.0199
	168.667	96.4716	97.8672	97.0202
	168.833	96.4508	97.8645	97.0206
	169	96.4299	97.8616	97.0209
	169.167	96.4089	97.859	97.0209
	169.333	96.3879	97.8564	97.0199
	169.5	96.3668	97.8536	97.0197
	169.667	96.3455	97.8508	97.0208
	169.833	96.3239	97.8477	97.0224
	170	96.3022	97.8445	97.0256
	170.167	96.2804	97.8412	97.0297
	170.333	96.2586	97.8379	97.0342
	170.5	96.236	97.8348	97.0415
	170.667	96.2134	97.8316	97.0457
	170.833	96.1907	97.8285	97.0487
	171	96.1678	97.8255	97.0514
	171.167	96.144	97.8225	97.0499
	171.333	96.1204	97.8195	97.0485
	171.5	96.0966	97.8174	97.0465
	171.667	96.0727	97.8153	97.0443
	171.833	96.0486	97.8131	97.0418
	172	96.0239	97.811	97.037
	172.167	95.9994	97.8087	97.0336
	172.333	95.9749	97.8064	97.0298
	172.5	95.9504	97.8035	97.0257
	172.667	95.9257	97.8004	97.0233
	172.833	95.901	97.7973	97.021
	173	95.8762	97.7934	97.0187
	173.167	95.8514	97.7901	97.0163
	173.333	95.8264	97.787	97.0143
	173.5	95.8015	97.784	97.0115
	173.667	95.7764	97.7818	97.0081
	173.833	95.7513	97.7796	97.0044
	174	95.7256	97.7777	97.0005
	174.167	95.6999	97.7761	96.9976
	174.333	95.6739	97.7755	96.9949
	174.5	95.6478	97.7745	96.9922
	174.667	95.621	97.7734	96.9905
	174.833	95.5943	97.7724	96.9878
	175	95.5675	97.7714	96.9846
	175.167	95.5406	97.7699	96.9812
	175.333	95.513	97.7681	96.9778
	175.5	95.4855	97.7659	96.975
	175.667	95.4578	97.7626	96.9724
	175.833	95.43	97.7598	96.9694
	176	95.4016	97.7568	96.9662
	176.167	95.3734	97.7536	96.9623
	176.333	95.3452	97.7497	96.9586
	176.5	95.3168	97.7463	96.9553
	176.667	95.288	97.7429	96.9513
	176.833	95.2592	97.7396	96.9477
	177	95.2301	97.7361	96.944
	177.167	95.201	97.7327	96.9406
	177.333	95.1717	97.7292	96.9376
	177.5	95.1417	97.7258	96.9357
	177.667	95.1119	97.7227	96.9342
	177.833	95.082	97.7195	96.9333
	178	95.052	97.7164	96.9325
	178.167	95.0216	97.7132	96.9331
	178.333	94.9911	97.7104	96.9326
	178.5	94.9605	97.7077	96.9313
	178.667	94.9298	97.7051	96.9296
	178.833	94.8985	97.7026	96.928
	179	94.8674	97.7001	96.9275
	179.167	94.8362	97.6977	96.9273
	179.333	94.8049	97.6955	96.9268
	179.5	94.7731	97.6934	96.9258
	179.667	94.7415	97.6916	96.9238
	179.833	94.7097	97.6897	96.9217
	180	94.6779	97.6876	96.9198
	180.167	94.6455	97.6854	96.9162
	180.333	94.613	97.6829	96.9139
	180.5	94.5805	97.6798	96.9115
	180.667	94.5478	97.6764	96.9085
	180.833	94.5145	97.6728	96.9046
	181	94.4813	97.6678	96.8995
	181.167	94.4482	97.6632	96.8944
	181.333	94.415	97.6589	96.8897
	181.5	94.3813	97.6549	96.8838
	181.667	94.3476	97.6517	96.8799
	181.833	94.3137	97.6489	96.8761
	182	94.2797	97.6464	96.872
	182.167	94.2449	97.6441	96.8702
	182.333	94.2102	97.6434	96.8673
	182.5	94.1753	97.6417	96.8647
	182.667	94.1402	97.6395	96.8623
	182.833	94.1049	97.6371	96.8598
	183	94.0687	97.6343	96.8568
	183.167	94.0327	97.6304	96.854
	183.333	93.9967	97.6268	96.8516
	183.5	93.9606	97.6234	96.8492
	183.667	93.9241	97.62	96.8462
	183.833	93.8877	97.6164	96.8433
	184	93.8513	97.6132	96.8404
	184.167	93.8147	97.6101	96.8374
	184.333	93.7775	97.6071	96.8347
	184.5	93.7402	97.6044	96.833
	184.667	93.7028	97.6015	96.8317
	184.833	93.6652	97.5989	96.8301
	185	93.6268	97.5964	96.8294
	185.167	93.5886	97.594	96.8283
	185.333	93.5503	97.5917	96.8271
	185.5	93.512	97.5894	96.8259
	185.667	93.4732	97.5871	96.8244
	185.833	93.4343	97.5849	96.8228
	186	93.3953	97.5822	96.8204
	186.167	93.3562	97.5793	96.8177
	186.333	93.3164	97.5761	96.8152
	186.5	93.2766	97.5716	96.813
	186.667	93.2367	97.5674	96.8108
	186.833	93.1966	97.5632	96.8086
	187	93.1558	97.5591	96.806
	187.167	93.1151	97.5547	96.8019
	187.333	93.0741	97.5508	96.7968
	187.5	93.033	97.547	96.7919
	187.667	92.9912	97.5431	96.7881
	187.833	92.9496	97.5399	96.7856
	188	92.908	97.5366	96.7836
	188.167	92.8662	97.5337	96.7823
	188.333	92.8243	97.5313	96.7813
	188.5	92.782	97.5295	96.7824
	188.667	92.7397	97.529	96.7809
	188.833	92.6974	97.5284	96.7778
	189	92.655	97.528	96.7739
	189.167	92.612	97.5275	96.7673
	189.333	92.569	97.5278	96.7631
	189.5	92.5258	97.5271	96.7598
	189.667	92.4825	97.5259	96.7566
	189.833	92.4382	97.5244	96.752
	190	92.3941	97.5213	96.7463
	190.167	92.3498	97.5188	96.7415
	190.333	92.3054	97.5164	96.7387
	190.5	92.2602	97.514	96.7365
	190.667	92.2153	97.5105	96.733
	190.833	92.1704	97.5072	96.728
	191	92.1255	97.5038	96.7225
	191.167	92.0802	97.5004	96.7197
	191.333	92.0349	97.4967	96.7159
	191.5	91.9894	97.4936	96.7113
	191.667	91.9439	97.4909	96.7077
	191.833	91.8978	97.4883	96.7105
	192	91.8518	97.4867	96.7126
	192.167	91.8056	97.4846	96.7124
	192.333	91.7593	97.4821	96.711
	192.5	91.7123	97.4791	96.7146
	192.667	91.6655	97.4752	96.7139
	192.833	91.6184	97.4709	96.7119
	193	91.5713	97.4661	96.71
	193.167	91.5235	97.4612	96.704
	193.333	91.4758	97.4545	96.701
	193.5	91.428	97.4488	96.6986
	193.667	91.3802	97.4429	96.6958
	193.833	91.3322	97.4369	96.6926
	194	91.2838	97.4306	96.6897
	194.167	91.2354	97.4246	96.6846
	194.333	91.1871	97.4188	96.6786
	194.5	91.1386	97.4134	96.6725
	194.667	91.0896	97.4084	96.6626
	194.833	91.0406	97.4045	96.6548
	195	90.9914	97.4009	96.6482
	195.167	90.9422	97.3979	96.6426
	195.333	90.8924	97.3954	96.6389
	195.5	90.8427	97.3947	96.634
	195.667	90.7928	97.3932	96.6289
	195.833	90.7427	97.3916	96.6239
	196	90.6924	97.3901	96.6208
	196.167	90.6422	97.3886	96.6178
	196.333	90.592	97.387	96.6154
	196.5	90.5419	97.3852	96.6132
	196.667	90.4916	97.3833	96.6108
	196.833	90.4413	97.3806	96.6089
	197	90.391	97.3781	96.6084
	197.167	90.3406	97.3756	96.6089
	197.333	90.29	97.3732	96.61
	197.5	90.2393	97.3707	96.6098
	197.667	90.1885	97.3686	96.6088
	197.833	90.1377	97.3669	96.6079
	198	90.0864	97.3653	96.6075
	198.167	90.0353	97.3645	96.6067
	198.333	89.9841	97.3632	96.6059
	198.5	89.9329	97.3619	96.6051
	198.667	89.8815	97.3605	96.6044
	198.833	89.8301	97.3586	96.6038
	199	89.7787	97.3564	96.6018
	199.167	89.7273	97.3537	96.5978
	199.333	89.6759	97.3507	96.5932
	199.5	89.6243	97.3474	96.5891
	199.667	89.5727	97.3431	96.5866
	199.833	89.521	97.3396	96.5851
	200	89.4694	97.3366	96.5839
	200.167	89.4177	97.3337	96.5847
	200.333	89.366	97.3319	96.5842
	200.5	89.3143	97.33	96.5836
	200.667	89.2626	97.3282	96.5834
	200.833	89.211	97.3264	96.582
	201	89.1594	97.3254	96.5799
	201.167	89.1078	97.3239	96.5771
	201.333	89.0562	97.3221	96.5738
	201.5	89.0048	97.3202	96.5681
	201.667	88.9533	97.3178	96.5628
	201.833	88.9019	97.3152	96.5559
	202	88.8507	97.3123	96.5477
	202.167	88.7997	97.3091	96.546
	202.333	88.7487	97.3051	96.5489
	202.5	88.6979	97.301	96.5494
	202.667	88.6473	97.2969	96.5461
	202.833	88.5973	97.2929	96.5463
	203	88.5474	97.2885	96.5418
	203.167	88.4976	97.2848	96.5366
	203.333	88.4479	97.2817	96.5311
	203.5	88.3991	97.2788	96.5169
	203.667	88.3501	97.2775	96.5102
	203.833	88.3011	97.2762	96.5061
	204	88.2523	97.2752	96.5031
	204.167	88.2041	97.2744	96.5074
	204.333	88.1558	97.2746	96.5091
	204.5	88.1077	97.274	96.5106
	204.667	88.0599	97.2733	96.5121
	204.833	88.0122	97.2726	96.5133
	205	87.9655	97.2718	96.5151
	205.167	87.9186	97.2701	96.5164
	205.333	87.8721	97.2685	96.5173
	205.5	87.8258	97.2665	96.5176
	205.667	87.7806	97.2643	96.5161
	205.833	87.7353	97.2609	96.5148
	206	87.6904	97.2577	96.5128
	206.167	87.6457	97.2545	96.5101
	206.333	87.6025	97.251	96.505
	206.5	87.5591	97.2471	96.5007
	206.667	87.516	97.2437	96.4967
	206.833	87.4732	97.2405	96.4926
	207	87.4319	97.2373	96.4871
	207.167	87.3904	97.2353	96.4822
	207.333	87.3495	97.2336	96.4772
	207.5	87.3088	97.2322	96.472
	207.667	87.2699	97.2311	96.4671
	207.833	87.2308	97.2315	96.4615
	208	87.1922	97.2313	96.4543
	208.167	87.154	97.2311	96.4458
	208.333	87.118	97.2311	96.434
	208.5	87.0817	97.2313	96.4223
	208.667	87.046	97.2308	96.4105
	208.833	87.0108	97.2298	96.3988
	209	86.9781	97.2283	96.3863
	209.167	86.945	97.2253	96.3774
	209.333	86.9124	97.2225	96.3702
	209.5	86.8802	97.2195	96.3641
	209.667	86.8502	97.2162	96.3671
	209.833	86.8199	97.2117	96.368
	210	86.7903	97.2079	96.369
	210.167	86.7618	97.2045	96.3707
	210.333	86.7339	97.2013	96.373
	210.5	86.7087	97.1983	96.3786
	210.667	86.6829	97.196	96.3813
	210.833	86.6575	97.1935	96.3825
	211	86.6325	97.1911	96.3831
	211.167	86.6099	97.1887	96.3826
	211.333	86.5871	97.1865	96.3826
	211.5	86.5647	97.1846	96.3823
	211.667	86.5429	97.1829	96.3815
	211.833	86.5233	97.1814	96.3795
	212	86.5036	97.1799	96.3777
	212.167	86.4843	97.1778	96.3756
	212.333	86.4655	97.1754	96.3736
	212.5	86.4491	97.1727	96.3697
	212.667	86.4323	97.1692	96.3657
	212.833	86.416	97.1657	96.3622
	213	86.4	97.1621	96.3596
	213.167	86.3863	97.1583	96.3575
	213.333	86.3723	97.1539	96.3552
	213.5	86.3588	97.1502	96.3522
	213.667	86.3457	97.1469	96.3485
	213.833	86.3347	97.1437	96.3457
	214	86.3231	97.1412	96.3426
	214.167	86.3119	97.1386	96.3393
	214.333	86.3009	97.1363	96.3358
	214.5	86.2917	97.1343	96.3313
	214.667	86.2822	97.133	96.3272
	214.833	86.273	97.1316	96.3226
	215	86.2641	97.1303	96.3172
	215.167	86.2567	97.1289	96.3116
	215.333	86.2489	97.1276	96.3058
	215.5	86.2413	97.1258	96.2999
	215.667	86.234	97.1238	96.2947
	215.833	86.227	97.1214	96.2903
	216	86.2209	97.1189	96.2868
	216.167	86.2147	97.1153	96.2836
	216.333	86.2086	97.1122	96.2804
	216.5	86.2027	97.1092	96.277
	216.667	86.1977	97.1064	96.2738
	216.833	86.1925	97.1036	96.2691
	217	86.1875	97.1009	96.2645
	217.167	86.1826	97.0982	96.26
	217.333	86.1783	97.0955	96.2537
	217.5	86.1739	97.0928	96.2493
	217.667	86.1695	97.0898	96.2449
	217.833	86.1652	97.0868	96.2403
	218	86.1612	97.0839	96.2384
	218.167	86.1571	97.0809	96.2357
	218.333	86.153	97.0785	96.2331
	218.5	86.1489	97.0764	96.2307
	218.667	86.1451	97.0744	96.229
	218.833	86.1412	97.073	96.2269
	219	86.1372	97.0711	96.2241
	219.167	86.1334	97.0693	96.2208
	219.333	86.1295	97.0675	96.2171
	219.5	86.1256	97.0653	96.2129
	219.667	86.1218	97.0632	96.208
	219.833	86.1179	97.061	96.2027
	220	86.1141	97.0584	96.1962
	220.167	86.1103	97.0555	96.1913
	220.333	86.1067	97.0526	96.1873
	220.5	86.1031	97.0501	96.1838
	220.667	86.0999	97.0478	96.1822
	220.833	86.0967	97.0455	96.1805
	221	86.0937	97.0436	96.1788
	221.167	86.0908	97.0421	96.1768
	221.333	86.0879	97.0408	96.1743
	221.5	86.0854	97.0397	96.1704
	221.667	86.0827	97.0398	96.1663
	221.833	86.0801	97.0395	96.1623
	222	86.0775	97.0391	96.1561
	222.167	86.075	97.0385	96.1517
	222.333	86.0726	97.0376	96.148
	222.5	86.0703	97.0362	96.1446
	222.667	86.0681	97.0345	96.1412
	222.833	86.0661	97.0325	96.1354
	223	86.064	97.0292	96.1286
	223.167	86.0617	97.0261	96.1214
	223.333	86.0595	97.0227	96.1105
	223.5	86.0573	97.0192	96.1018
	223.667	86.0553	97.0153	96.0943
	223.833	86.0533	97.0118	96.0876
	224	86.0514	97.0085	96.0826
	224.167	86.0497	97.0053	96.0783
	224.333	86.048	97.0027	96.0748
	224.5	86.0462	96.9999	96.0719
	224.667	86.0443	96.9971	96.0739
	224.833	86.0425	96.9942	96.0741
	225	86.0406	96.9915	96.0744
	225.167	86.0387	96.9886	96.0753
	225.333	86.0368	96.9856	96.0785
	225.5	86.0346	96.9824	96.0796
	225.667	86.0324	96.9787	96.0791
	225.833	86.0304	96.9753	96.0776
	226	86.0283	96.9722	96.0744
	226.167	86.0262	96.9693	96.0712
	226.333	86.0241	96.967	96.0679
	226.5	86.0223	96.9651	96.0648
	226.667	86.0206	96.9636	96.0618
	226.833	86.0189	96.9625	96.0572
	227	86.0175	96.9615	96.0535
	227.167	86.0158	96.9622	96.05
	227.333	86.0142	96.9623	96.0466
	227.5	86.0126	96.9623	96.0441
	227.667	86.0112	96.9625	96.0427
	227.833	86.0098	96.9631	96.0425
	228	86.0084	96.9634	96.0426
	228.167	86.0071	96.9634	96.043
	228.333	86.0061	96.9633	96.0422
	228.5	86.005	96.9628	96.0409
	228.667	86.0038	96.9622	96.0391
	228.833	86.0026	96.9614	96.0354
	229	86.0013	96.9604	96.0328
	229.167	85.9998	96.9585	96.0293
	229.333	85.9983	96.957	96.0244
	229.5	85.9967	96.9553	96.0183
	229.667	85.9949	96.9535	96.0163
	229.833	85.9934	96.9506	96.0159
	230	85.992	96.9475	96.0142
	230.167	85.9905	96.9439	96.0082
	230.333	85.9892	96.9401	96.0005
	230.5	85.9879	96.9343	95.9921
	230.667	85.9866	96.9288	95.9832
	230.833	85.9853	96.9232	95.9701
	231	85.984	96.9177	95.9623
	231.167	85.9827	96.912	95.9562
	231.333	85.9813	96.9077	95.9505
	231.5	85.98	96.9041	95.9508
	231.667	85.9787	96.9008	95.9486
	231.833	85.9773	96.8996	95.946
	232	85.9759	96.8976	95.9434
	232.167	85.9745	96.8959	95.9409
	232.333	85.9729	96.8949	95.9379
	232.5	85.9713	96.8942	95.9349
	232.667	85.9697	96.8946	95.9314
	232.833	85.9682	96.8949	95.9272
	233	85.9666	96.8951	95.9217
	233.167	85.9651	96.8953	95.9171
	233.333	85.9637	96.8966	95.9128
	233.5	85.9623	96.8975	95.9082
	233.667	85.9609	96.8983	95.9021
	233.833	85.9597	96.899	95.8963
	234	85.9583	96.8993	95.891
	234.167	85.957	96.8992	95.8862
	234.333	85.9556	96.8987	95.883
	234.5	85.954	96.8979	95.88
	234.667	85.9526	96.8952	95.8764
	234.833	85.9513	96.8924	95.8724
	235	85.9501	96.8893	95.8714
	235.167	85.9491	96.8861	95.8691
	235.333	85.9481	96.881	95.8657
	235.5	85.9472	96.8767	95.8619
	235.667	85.9462	96.8726	95.856
	235.833	85.9453	96.8685	95.8501
	236	85.9443	96.8644	95.8443
	236.167	85.9433	96.8604	95.8391
	236.333	85.9422	96.8567	95.8343
	236.5	85.9408	96.853	95.8306
	236.667	85.9396	96.8499	95.8274
	236.833	85.9385	96.8465	95.8242
	237	85.9373	96.8431	95.8239
	237.167	85.9363	96.8399	95.8213
	237.333	85.9353	96.8369	95.8175
	237.5	85.9343	96.8339	95.8124
	237.667	85.9333	96.8309	95.8068
	237.833	85.9324	96.8281	95.7996
	238	85.9314	96.8255	95.7943
	238.167	85.9303	96.8232	95.7893
	238.333	85.9292	96.8208	95.7843
	238.5	85.9279	96.8184	95.7803
	238.667	85.9266	96.816	95.7752
	238.833	85.9255	96.8142	95.7697
	239	85.9244	96.8124	95.764
	239.167	85.9234	96.8109	95.7583
	239.333	85.9224	96.8097	95.7549
	239.5	85.9214	96.8096	95.7535
	239.667	85.9204	96.8094	95.7529
	239.833	85.9197	96.8094	95.7538
	240	85.9188	96.8095	95.752
	240.167	85.9178	96.8107	95.7486
	240.333	85.9168	96.8113	95.7442
	240.5	85.9158	96.8117	95.7368
	240.667	85.9148	96.812	95.7306
	240.833	85.9139	96.8119	95.7249
	241	85.9129	96.8116	95.7195
	241.167	85.9119	96.811	95.7138
	241.333	85.9109	96.8103	95.7089
	241.5	85.9098	96.8089	95.7041
	241.667	85.9088	96.8076	95.6992
	241.833	85.9078	96.8061	95.6952
	242	85.9069	96.8045	95.6896
	242.167	85.9061	96.8026	95.6835
	242.333	85.9053	96.801	95.6775
	242.5	85.9047	96.7997	95.6692
	242.667	85.9038	96.7985	95.662
	242.833	85.9028	96.7978	95.6554
	243	85.9018	96.7971	95.6493
	243.167	85.9007	96.7965	95.6435
	243.333	85.8994	96.7958	95.6394
	243.5	85.8981	96.7951	95.6354
	243.667	85.8968	96.7947	95.6309
	243.833	85.8954	96.794	95.6256
	244	85.894	96.7932	95.6199
	244.167	85.8926	96.7923	95.6134
	244.333	85.8913	96.7907	95.6068
	244.5	85.8901	96.789	95.6003
	244.667	85.889	96.7871	95.5918
	244.833	85.888	96.7851	95.5852
	245	85.887	96.7822	95.5788
	245.167	85.8861	96.7797	95.5721
	245.333	85.8856	96.7772	95.5661
	245.5	85.8849	96.7747	95.559
	245.667	85.8842	96.7721	95.5518
	245.833	85.8835	96.7698	95.5449
	246	85.8827	96.7677	95.5374
	246.167	85.8818	96.7657	95.5318
	246.333	85.8809	96.7641	95.5273
	246.5	85.8799	96.7623	95.5233
	246.667	85.8787	96.7607	95.5214
	246.833	85.8777	96.759	95.5172
	247	85.8768	96.7574	95.5124
	247.167	85.876	96.7554	95.5076
	247.333	85.8752	96.753	95.5003
	247.5	85.8744	96.7504	95.4932
	247.667	85.8736	96.747	95.4862
	247.833	85.8727	96.7431	95.4795
	248	85.8719	96.7387	95.4724
	248.167	85.871	96.7339	95.4667
	248.333	85.8701	96.7279	95.4619
	248.5	85.8692	96.7228	95.4577
	248.667	85.8683	96.7181	95.4537
	248.833	85.8674	96.7137	95.4511
	249	85.8665	96.7095	95.4465
	249.167	85.8656	96.706	95.4404
	249.333	85.8646	96.7028	95.4334
	249.5	85.8637	96.7003	95.4232
	249.667	85.8628	96.6983	95.4144
	249.833	85.8619	96.6982	95.4061
	250	85.861	96.6981	95.398
	250.167	85.86	96.6984	95.39
	250.333	85.8591	96.699	95.3835
	250.5	85.8581	96.7012	95.3781
	250.667	85.8571	96.702	95.3732
	250.833	85.8558	96.7023	95.3721
	251	85.8544	96.7024	95.3702
	251.167	85.853	96.7013	95.3687
	251.333	85.8515	96.7006	95.3675
	251.5	85.8498	96.6998	95.3673
	251.667	85.8485	96.6987	95.3658
	251.833	85.8474	96.6967	95.364
	252	85.8463	96.6949	95.3623
	252.167	85.8458	96.693	95.3594
	252.333	85.845	96.6912	95.3566
	252.5	85.8442	96.6888	95.3534
	252.667	85.8434	96.6864	95.3494
	252.833	85.8426	96.6839	95.3436
	253	85.8416	96.6813	95.3375
	253.167	85.8406	96.6786	95.3303
	253.333	85.8396	96.6761	95.3223
	253.5	85.8385	96.6737	95.31
	253.667	85.8375	96.6713	95.2987
	253.833	85.8364	96.6693	95.2881
	254	85.8353	96.6675	95.2787
	254.167	85.8342	96.6659	95.2699
	254.333	85.8332	96.6646	95.2619
	254.5	85.8322	96.6635	95.2552
	254.667	85.831	96.6634	95.249
	254.833	85.8298	96.6628	95.2425
	255	85.8286	96.6618	95.2377
	255.167	85.8274	96.6606	95.2304
	255.333	85.8262	96.6594	95.2219
	255.5	85.825	96.6581	95.2127
	255.667	85.8237	96.6569	95.199
	255.833	85.8226	96.6557	95.1875
	256	85.8214	96.6538	95.1772
	256.167	85.8202	96.6517	95.1674
	256.333	85.8193	96.6495	95.1578
	256.5	85.8184	96.6471	95.1485
	256.667	85.8175	96.6443	95.1395
	256.833	85.8165	96.6418	95.1308
	257	85.8156	96.6393	95.1231
	257.167	85.8146	96.6366	95.1145
	257.333	85.8135	96.6335	95.1068
	257.5	85.8125	96.6301	95.0996
	257.667	85.8111	96.6265	95.0924
	257.833	85.8099	96.6229	95.0855
	258	85.8086	96.6191	95.0785
	258.167	85.8074	96.6161	95.0711
	258.333	85.8062	96.6134	95.0649
	258.5	85.8051	96.6111	95.0578
	258.667	85.804	96.6106	95.0497
	258.833	85.803	96.6097	95.0408
	259	85.8021	96.609	95.0297
	259.167	85.8012	96.6085	95.0187
	259.333	85.8002	96.6092	95.0079
	259.5	85.7992	96.6094	94.9976
	259.667	85.7982	96.6095	94.9877
	259.833	85.7972	96.6095	94.9774
	260	85.7962	96.6095	94.9676
	260.167	85.7953	96.6087	94.958
	260.333	85.7944	96.6075	94.9486
	260.5	85.7934	96.6059	94.9418
	260.667	85.7923	96.6039	94.9346
	260.833	85.7913	96.6009	94.9274
	261	85.7905	96.5987	94.9202
	261.167	85.7895	96.5968	94.9131
	261.333	85.7885	96.5952	94.9052
	261.5	85.7873	96.5943	94.8966
	261.667	85.7861	96.5933	94.8873
	261.833	85.7849	96.5922	94.8766
	262	85.7836	96.5908	94.868
	262.167	85.7823	96.5897	94.86
	262.333	85.781	96.5883	94.8521
	262.5	85.7794	96.5869	94.845
	262.667	85.7779	96.5856	94.8375
	262.833	85.7764	96.5836	94.8302
	263	85.7748	96.5819	94.8234
	263.167	85.7731	96.5802	94.8184
	263.333	85.7715	96.5783	94.8136
	263.5	85.7698	96.5765	94.8088
	263.667	85.7682	96.5744	94.8037
	263.833	85.7665	96.572	94.7995
	264	85.7649	96.5696	94.7938
	264.167	85.7634	96.5665	94.7871
	264.333	85.7618	96.564	94.7798
	264.5	85.7605	96.5619	94.7695
	264.667	85.7591	96.56	94.7615
	264.833	85.7577	96.5584	94.754
	265	85.7564	96.5567	94.7462
	265.167	85.755	96.5551	94.7382
	265.333	85.7538	96.5535	94.7315
	265.5	85.7526	96.552	94.7242
	265.667	85.7513	96.5506	94.717
	265.833	85.75	96.5491	94.7097
	266	85.7488	96.5474	94.7012
	266.167	85.7476	96.5455	94.6926
	266.333	85.7464	96.5431	94.6839
	266.5	85.7451	96.5407	94.675
	266.667	85.7438	96.5384	94.6648
	266.833	85.7426	96.5361	94.6548
	267	85.7414	96.5333	94.6444
	267.167	85.7402	96.5308	94.634
	267.333	85.7392	96.5283	94.6232
	267.5	85.7381	96.5256	94.6128
	267.667	85.7368	96.5231	94.6026
	267.833	85.7355	96.5204	94.5924
	268	85.734	96.5175	94.5786
	268.167	85.7326	96.5147	94.5466
	268.333	85.7311	96.5118	94.4849
	268.5	85.7297	96.5091	94.4059
	268.667	85.7279	96.5065	94.3238
	268.833	85.7263	96.5039	94.2817
	269	85.7246	96.5015	94.2646
	269.167	85.723	96.4989	94.26
	269.333	85.7214	96.4959	94.3052
	269.5	85.7199	96.4928	94.3369
	269.667	85.7183	96.4889	94.3686
	269.833	85.7167	96.485	94.401
	270	85.715	96.4808	94.4552
	270.167	85.7132	96.4765	94.4886
	270.333	85.7115	96.4717	94.5139
	270.5	85.7098	96.4675	94.5346
	270.667	85.7081	96.4635	94.5525
	270.833	85.7063	96.4594	94.5431
	271	85.7045	96.4554	94.5444
	271.167	85.7027	96.4526	94.5458
	271.333	85.7008	96.4496	94.5452
	271.5	85.6988	96.4465	94.5371
	271.667	85.6969	96.4434	94.5297
	271.833	85.6951	96.4406	94.5205
	272	85.6934	96.4375	94.51
	272.167	85.6918	96.4345	94.4943
	272.333	85.6902	96.4314	94.4813
	272.5	85.6886	96.4283	94.4686
	272.667	85.687	96.4253	94.4557
	272.833	85.6856	96.4222	94.4421
	273	85.6842	96.4191	94.4289
	273.167	85.6827	96.416	94.4161
	273.333	85.6812	96.4131	94.4032
	273.5	85.6797	96.4102	94.3894
	273.667	85.6782	96.4075	94.3756
	273.833	85.6768	96.4045	94.3622
	274	85.6755	96.4015	94.349
	274.167	85.6742	96.3983	94.3363
	274.333	85.6728	96.3953	94.3246
	274.5	85.6714	96.3925	94.313
	274.667	85.6701	96.3897	94.3011
	274.833	85.6687	96.387	94.2888
	275	85.6672	96.3842	94.2752
	275.167	85.6656	96.3818	94.2616
	275.333	85.664	96.3792	94.2482
	275.5	85.662	96.3765	94.2328
	275.667	85.6601	96.3739	94.2195
	275.833	85.6583	96.371	94.207
	276	85.6564	96.368	94.1956
	276.167	85.6546	96.3648	94.1853
	276.333	85.6527	96.3614	94.1802
	276.5	85.651	96.3579	94.174
	276.667	85.6494	96.3535	94.1681
	276.833	85.6478	96.3491	94.1626
	277	85.6465	96.3446	94.1598
	277.167	85.6451	96.3399	94.1544
	277.333	85.6437	96.3346	94.1475
	277.5	85.6422	96.3297	94.1395
	277.667	85.6408	96.3247	94.1276
	277.833	85.6393	96.3197	94.1163
	278	85.6377	96.3149	94.1042
	278.167	85.6361	96.3105	94.0908
	278.333	85.6342	96.3066	94.0726
	278.5	85.6324	96.3028	94.0558
	278.667	85.6305	96.3001	94.0386
	278.833	85.6287	96.2971	94.0211
	279	85.6267	96.2941	94.0027
	279.167	85.6248	96.2911	93.9865
	279.333	85.6229	96.2884	93.9717
	279.5	85.6211	96.2852	93.9576
	279.667	85.6194	96.2817	93.9467
	279.833	85.6178	96.2782	93.9347
	280	85.6162	96.2739	93.9225
	280.167	85.6146	96.2701	93.9102
	280.333	85.6129	96.2665	93.8982
	280.5	85.611	96.2629	93.8856
	280.667	85.6091	96.2596	93.8728
	280.833	85.607	96.2563	93.8599
	281	85.6047	96.253	93.8464
	281.167	85.6027	96.2497	93.8337
	281.333	85.6006	96.2465	93.8207
	281.5	85.5985	96.243	93.8067
	281.667	85.5965	96.2393	93.7919
	281.833	85.5947	96.2356	93.7773
	282	85.5928	96.2319	93.7628
	282.167	85.591	96.2276	93.7483
	282.333	85.5893	96.2235	93.7339
	282.5	85.5875	96.2194	93.718
	282.667	85.5857	96.2153	93.7021
	282.833	85.5838	96.211	93.6861
	283	85.5819	96.2069	93.6699
	283.167	85.58	96.2026	93.6531
	283.333	85.5781	96.1982	93.6376
	283.5	85.5762	96.1937	93.6229
	283.667	85.5741	96.1892	93.6084
	283.833	85.5718	96.1847	93.5952
	284	85.5696	96.18	93.5815
	284.167	85.5673	96.1749	93.5678
	284.333	85.5651	96.1696	93.5541
	284.5	85.5627	96.1641	93.5408
	284.667	85.5606	96.1585	93.5271
	284.833	85.5584	96.1522	93.5133
	285	85.5564	96.1465	93.4995
	285.167	85.5546	96.141	93.4865
	285.333	85.5528	96.1356	93.4743
	285.5	85.5509	96.1303	93.4624
	285.667	85.5491	96.125	93.4508
	285.833	85.5472	96.1197	93.4416
	286	85.5452	96.1144	93.4318
	286.167	85.5432	96.1088	93.4215
	286.333	85.5411	96.103	93.4105
	286.5	85.5389	96.0972	93.3978
	286.667	85.5366	96.0915	93.384
	286.833	85.5343	96.0856	93.3699
	287	85.5321	96.0801	93.3558
	287.167	85.5298	96.0748	93.3418
	287.333	85.5274	96.0697	93.325
	287.5	85.525	96.0648	93.31
	287.667	85.5226	96.0605	93.2953
	287.833	85.5201	96.0556	93.2805
	288	85.5175	96.0504	93.266
	288.167	85.5149	96.0451	93.2501
	288.333	85.5124	96.0395	93.2336
	288.5	85.5098	96.0341	93.2168
	288.667	85.5069	96.0287	93.1981
	288.833	85.5041	96.0233	93.1805
	289	85.5014	96.0178	93.1632
	289.167	85.4987	96.0123	93.1461
	289.333	85.496	96.0066	93.1302
	289.5	85.4934	96.0011	93.1146
	289.667	85.491	95.9961	93.0989
	289.833	85.4886	95.9912	93.0831
	290	85.4865	95.9864	93.0686
	290.167	85.4842	95.9816	93.0533
	290.333	85.4819	95.9771	93.038
	290.5	85.4794	95.9721	93.0229
	290.667	85.4769	95.9666	93.0077
	290.833	85.4744	95.9608	92.993
	291	85.4717	95.9537	92.9787
	291.167	85.469	95.9469	92.9645
	291.333	85.466	95.9398	92.9516
	291.5	85.4631	95.9326	92.9381
	291.667	85.4601	95.9246	92.9245
	291.833	85.4571	95.9168	92.9107
	292	85.4539	95.909	92.8967
	292.167	85.4509	95.9012	92.882
	292.333	85.4479	95.8937	92.8663
	292.5	85.4448	95.8864	92.8498
	292.667	85.4419	95.8791	92.8329
	292.833	85.4389	95.8719	92.8137
	293	85.4358	95.8656	92.7949
	293.167	85.4327	95.8595	92.7753
	293.333	85.4295	95.8535	92.7551
	293.5	85.426	95.8476	92.7338
	293.667	85.4227	95.8424	92.7139
	293.833	85.4193	95.8368	92.6946
	294	85.416	95.8311	92.6755
	294.167	85.4125	95.8256	92.6561
	294.333	85.4091	95.8202	92.6359
	294.5	85.4056	95.815	92.6155
	294.667	85.4021	95.8099	92.595
	294.833	85.3986	95.8048	92.5728
	295	85.395	95.8002	92.5509
	295.167	85.3914	95.7955	92.5295
	295.333	85.3877	95.7906	92.5085
	295.5	85.3837	95.7856	92.4867
	295.667	85.3795	95.7803	92.4655
	295.833	85.3753	95.7749	92.4449
	296	85.3711	95.7692	92.4246
	296.167	85.3666	95.7634	92.407
	296.333	85.3624	95.7568	92.3904
	296.5	85.3582	95.7503	92.3746
	296.667	85.3541	95.7436	92.3591
	296.833	85.3502	95.7367	92.3471
	297	85.3461	95.7295	92.3335
	297.167	85.3419	95.7226	92.3197
	297.333	85.3378	95.7159	92.3055
	297.5	85.3334	95.7092	92.2903
	297.667	85.329	95.7027	92.2751
	297.833	85.3246	95.6961	92.2598
	298	85.3202	95.6895	92.2445
	298.167	85.3159	95.6829	92.2288
	298.333	85.3113	95.6763	92.2119
	298.5	85.3069	95.6697	92.1956
	298.667	85.3023	95.663	92.1793
	298.833	85.2976	95.6562	92.1631
	299	85.2927	95.6493	92.1472
	299.167	85.2878	95.6422	92.1318
	299.333	85.2827	95.6352	92.1164
	299.5	85.2776	95.6284	92.1009
	299.667	85.2719	95.6217	92.0865
	299.833	85.2664	95.6152	92.0715
	300	85.2608	95.6086	92.0558
	300.167	85.2552	95.6017	92.0394
	300.333	85.2494	95.5948	92.021
	300.5	85.2435	95.588	92.0024
	300.667	85.2376	95.5811	91.9835
	300.833	85.2316	95.574	91.9643
	301	85.2255	95.5669	91.9419
	301.167	85.2194	95.5597	91.9202
	301.333	85.2133	95.5527	91.898
	301.5	85.2071	95.5455	91.8753
	301.667	85.2006	95.5382	91.8512
	301.833	85.1941	95.531	91.8276
	302	85.1875	95.5236	91.8039
	302.167	85.1808	95.5161	91.7802
	302.333	85.1736	95.5084	91.7563
	302.5	85.1665	95.5001	91.7345
	302.667	85.1593	95.4921	91.7143
	302.833	85.152	95.4843	91.695
	303	85.1443	95.4766	91.679
	303.167	85.1367	95.4689	91.6614
	303.333	85.1291	95.4616	91.6432
	303.5	85.1214	95.4544	91.6249
	303.667	85.1137	95.4472	91.6067
	303.833	85.1057	95.4398	91.5885
	304	85.0978	95.4329	91.57
	304.167	85.0898	95.4255	91.5509
	304.333	85.0817	95.4179	91.5312
	304.5	85.0734	95.41	91.5102
	304.667	85.0652	95.4014	91.4895
	304.833	85.0569	95.3932	91.4685
	305	85.0485	95.3849	91.4469
	305.167	85.0399	95.3766	91.4226
	305.333	85.0313	95.3683	91.3988
	305.5	85.0226	95.3602	91.3749
	305.667	85.0139	95.352	91.351
	305.833	85.005	95.3439	91.3269
	306	84.9961	95.3362	91.3044
	306.167	84.9871	95.3284	91.2831
	306.333	84.9781	95.3203	91.2626
	306.5	84.9687	95.3121	91.2448
	306.667	84.9592	95.3035	91.2251
	306.833	84.9497	95.295	91.2045
	307	84.9402	95.2869	91.1834
	307.167	84.9302	95.279	91.1617
	307.333	84.9204	95.2712	91.1396
	307.5	84.9107	95.2637	91.1172
	307.667	84.9009	95.2561	91.0946
	307.833	84.891	95.2485	91.0717
	308	84.881	95.2415	91.0497
	308.167	84.8708	95.234	91.0276
	308.333	84.8605	95.2262	91.0053
	308.5	84.8499	95.2182	90.9831
	308.667	84.8392	95.2091	90.9596
	308.833	84.8285	95.2005	90.9353
	309	84.8177	95.1917	90.9103
	309.167	84.8067	95.1827	90.8853
	309.333	84.7953	95.1736	90.8585
	309.5	84.784	95.1642	90.8333
	309.667	84.7726	95.1552	90.809
	309.833	84.7612	95.1464	90.785
	310	84.7494	95.1375	90.7636
	310.167	84.7377	95.129	90.7424
	310.333	84.7259	95.1205	90.7219
	310.5	84.714	95.1122	90.7017
	310.667	84.7018	95.104	90.684
	310.833	84.6897	95.0961	90.6652
	311	84.6776	95.088	90.646
	311.167	84.6654	95.0798	90.6267
	311.333	84.6532	95.0715	90.6084
	311.5	84.641	95.0626	90.5909
	311.667	84.6288	95.0535	90.5735
	311.833	84.6167	95.0442	90.5554
	312	84.6048	95.0347	90.5375
	312.167	84.5928	95.0242	90.5192
	312.333	84.5807	95.0139	90.5002
	312.5	84.5685	95.0033	90.4805
	312.667	84.5564	94.9925	90.4569
	312.833	84.5441	94.9812	90.4334
	313	84.5317	94.97	90.4096
	313.167	84.5193	94.9588	90.3854
	313.333	84.5066	94.9475	90.3581
	313.5	84.4941	94.9355	90.3332
	313.667	84.4814	94.9234	90.3094
	313.833	84.4688	94.911	90.2863
	314	84.4561	94.8985	90.264
	314.167	84.4434	94.885	90.2404
	314.333	84.4307	94.8718	90.2162
	314.5	84.4181	94.8589	90.1915
	314.667	84.4054	94.8464	90.1667
	314.833	84.3926	94.8344	90.1413
	315	84.3799	94.823	90.1171
	315.167	84.3672	94.8118	90.0931
	315.333	84.3545	94.8009	90.0686
	315.5	84.3418	94.7903	90.0433
	315.667	84.3291	94.781	90.0161
	315.833	84.3165	94.7711	89.9876
	316	84.3039	94.7609	89.9589
	316.167	84.2914	94.7507	89.9284
	316.333	84.2788	94.7401	89.9015
	316.5	84.2662	94.7293	89.8764
	316.667	84.2536	94.7186	89.8523
	316.833	84.2409	94.708	89.833
	317	84.2282	94.6967	89.8114
	317.167	84.2154	94.6854	89.7885
	317.333	84.2027	94.6738	89.7645
	317.5	84.19	94.6621	89.7381
	317.667	84.1772	94.65	89.7105
	317.833	84.1642	94.6381	89.6827
	318	84.1511	94.6265	89.6553
	318.167	84.1381	94.6149	89.6257
	318.333	84.1249	94.6035	89.5998
	318.5	84.1118	94.5924	89.5749
	318.667	84.0987	94.5816	89.5503
	318.833	84.0856	94.5707	89.5303
	319	84.0727	94.5603	89.5071
	319.167	84.06	94.5493	89.4831
	319.333	84.0472	94.5381	89.4588
	319.5	84.0349	94.5269	89.4321
	319.667	84.0223	94.5151	89.4062
	319.833	84.0098	94.5038	89.3807
	320	83.9971	94.4926	89.3556
	320.167	83.9844	94.4813	89.3308
	320.333	83.9715	94.47	89.3067
	320.5	83.9585	94.4588	89.2829
	320.667	83.9457	94.4473	89.2589
	320.833	83.9328	94.4357	89.2348
	321	83.9198	94.424	89.2119
	321.167	83.907	94.4116	89.1884
	321.333	83.8941	94.399	89.1646
	321.5	83.8813	94.386	89.1405
	321.667	83.8686	94.3727	89.1151
	321.833	83.8559	94.3583	89.0896
	322	83.8431	94.3443	89.0635
	322.167	83.8304	94.3305	89.0367
	322.333	83.8178	94.3168	89.0088
	322.5	83.8052	94.3029	88.9821
	322.667	83.7925	94.2895	88.9551
	322.833	83.7798	94.2762	88.9275
	323	83.7672	94.263	88.8988
	323.167	83.7545	94.2502	88.8698
	323.333	83.7418	94.2369	88.8406
	323.5	83.7291	94.2233	88.8115
	323.667	83.7162	94.2095	88.7814
	323.833	83.7034	94.195	88.7523
	324	83.6905	94.1807	88.7234
	324.167	83.6776	94.1664	88.6945
	324.333	83.6648	94.1523	88.6673
	324.5	83.652	94.1382	88.64
	324.667	83.6392	94.1242	88.613
	324.833	83.6264	94.1099	88.5863
	325	83.6136	94.0957	88.5595
	325.167	83.6006	94.0818	88.5322
	325.333	83.5877	94.0675	88.5045
	325.5	83.5747	94.0532	88.4764
	325.667	83.5617	94.0388	88.4477
	325.833	83.5487	94.0244	88.4199
	326	83.5357	94.0097	88.3926
	326.167	83.5229	93.9953	88.3658
	326.333	83.51	93.9812	88.3402
	326.5	83.4973	93.9672	88.314
	326.667	83.4845	93.9535	88.2869
	326.833	83.4717	93.9396	88.259
	327	83.4589	93.9257	88.2308
	327.167	83.4459	93.9118	88.203
	327.333	83.433	93.898	88.1757
	327.5	83.4202	93.8841	88.1484
	327.667	83.4073	93.8702	88.1202
	327.833	83.3944	93.8562	88.0928
	328	83.3816	93.8421	88.0658
	328.167	83.3688	93.8279	88.0388
	328.333	83.356	93.8136	88.0127
	328.5	83.3432	93.799	87.9856
	328.667	83.3305	93.7832	87.9581
	328.833	83.3178	93.7669	87.9304
	329	83.3051	93.7501	87.9015
	329.167	83.2922	93.733	87.8726
	329.333	83.2791	93.714	87.8435
	329.5	83.266	93.6961	87.8139
	329.667	83.2529	93.6785	87.7818
	329.833	83.2395	93.6609	87.75
	330	83.2264	93.6441	87.718
	330.167	83.2133	93.6277	87.6856
	330.333	83.2003	93.6114	87.6515
	330.5	83.1875	93.5951	87.619
	330.667	83.1747	93.5796	87.587
	330.833	83.1618	93.5632	87.5551
	331	83.1488	93.5467	87.5231
	331.167	83.1358	93.5301	87.4927
	331.333	83.1227	93.5136	87.4615
	331.5	83.1096	93.4965	87.4297
	331.667	83.0965	93.48	87.3976
	331.833	83.0834	93.4635	87.364
	332	83.0702	93.4471	87.3296
	332.167	83.0569	93.4312	87.2949
	332.333	83.0437	93.4149	87.26
	332.5	83.0304	93.3987	87.2236
	332.667	83.017	93.3825	87.1892
	332.833	83.0036	93.3663	87.1562
	333	82.9901	93.3502	87.1241
	333.167	82.9767	93.3343	87.0958
	333.333	82.9631	93.3184	87.0667
	333.5	82.9495	93.3032	87.0372
	333.667	82.9358	93.2876	87.0076
	333.833	82.9221	93.2715	86.9803
	334	82.9084	93.2551	86.9514
	334.167	82.8946	93.238	86.9215
	334.333	82.8808	93.2205	86.8911
	334.5	82.867	93.2026	86.8592
	334.667	82.8531	93.1842	86.829
	334.833	82.8393	93.1641	86.7995
	335	82.8255	93.145	86.7704
	335.167	82.8116	93.1261	86.7426
	335.333	82.7978	93.1073	86.7147
	335.5	82.7839	93.0885	86.6866
	335.667	82.7699	93.0697	86.6583
	335.833	82.7559	93.051	86.6297
	336	82.7418	93.0324	86.6005
	336.167	82.7277	93.014	86.5717
	336.333	82.7137	92.9952	86.5429
	336.5	82.6997	92.9759	86.5139
	336.667	82.6857	92.9562	86.4834
	336.833	82.6716	92.9361	86.4527
	337	82.6575	92.9149	86.421
	337.167	82.6434	92.8942	86.3887
	337.333	82.6292	92.8735	86.355
	337.5	82.615	92.8525	86.3219
	337.667	82.6006	92.8304	86.2888
	337.833	82.5863	92.8082	86.2556
	338	82.5718	92.7858	86.222
	338.167	82.5571	92.7633	86.1895
	338.333	82.5425	92.7405	86.1581
	338.5	82.5279	92.7187	86.1272
	338.667	82.5133	92.6976	86.098
	338.833	82.4985	92.6769	86.0685
	339	82.4838	92.6585	86.0392
	339.167	82.4692	92.6396	86.01
	339.333	82.4545	92.6206	85.9825
	339.5	82.4399	92.6017	85.9543
	339.667	82.4253	92.5838	85.9259
	339.833	82.4107	92.5653	85.8975
	340	82.3961	92.5467	85.8695
	340.167	82.3813	92.528	85.8407
	340.333	82.3664	92.5085	85.8107
	340.5	82.3514	92.4889	85.7801
	340.667	82.3364	92.4688	85.7461
	340.833	82.321	92.4486	85.7114
	341	82.3057	92.4269	85.6757
	341.167	82.2904	92.4052	85.6395
	341.333	82.2751	92.3832	85.6002
	341.5	82.2595	92.3611	85.5641
	341.667	82.2439	92.3381	85.5288
	341.833	82.2284	92.3159	85.4936
	342	82.2127	92.294	85.4585
	342.167	82.1971	92.2721	85.427
	342.333	82.1813	92.2502	85.3943
	342.5	82.1655	92.2289	85.3618
	342.667	82.1497	92.2071	85.3297
	342.833	82.1339	92.1848	85.2972
	343	82.1178	92.1622	85.2626
	343.167	82.1018	92.1383	85.2269
	343.333	82.0857	92.1143	85.1911
	343.5	82.0696	92.0899	85.1525
	343.667	82.0532	92.0653	85.1148
	343.833	82.0368	92.0396	85.0768
	344	82.0205	92.0147	85.0384
	344.167	82.0041	91.99	84.9996
	344.333	81.9876	91.9654	84.9615
	344.5	81.9711	91.9409	84.9238
	344.667	81.9544	91.9162	84.8864
	344.833	81.9377	91.8916	84.8514
	345	81.9208	91.8672	84.8165
	345.167	81.9039	91.8432	84.7818
	345.333	81.8872	91.8195	84.7473
	345.5	81.8705	91.7961	84.7149
	345.667	81.8536	91.7728	84.6809
	345.833	81.8367	91.7503	84.6459
	346	81.8197	91.7273	84.6104
	346.167	81.8028	91.704	84.5727
	346.333	81.7857	91.6806	84.5371
	346.5	81.7686	91.6563	84.5042
	346.667	81.7515	91.632	84.4728
	346.833	81.7343	91.6076	84.4421
	347	81.7168	91.583	84.4096
	347.167	81.6992	91.5574	84.3744
	347.333	81.6815	91.5321	84.3365
	347.5	81.6638	91.5066	84.2974
	347.667	81.6457	91.4812	84.2528
	347.833	81.6277	91.4559	84.2102
	348	81.6097	91.4306	84.1681
	348.167	81.5917	91.4057	84.1258
	348.333	81.5735	91.381	84.0819
	348.5	81.5554	91.3567	84.041
	348.667	81.5372	91.3331	84.0014
	348.833	81.5189	91.3085	83.9618
	349	81.5003	91.2832	83.927
	349.167	81.4817	91.2575	83.8919
	349.333	81.4629	91.2307	83.8565
	349.5	81.444	91.2039	83.8205
	349.667	81.4245	91.177	83.7838
	349.833	81.4052	91.1499	83.7442
	350	81.3859	91.1216	83.7025
	350.167	81.3666	91.094	83.6595
	350.333	81.3471	91.0668	83.6082
	350.5	81.3277	91.0396	83.5604
	350.667	81.3082	91.0126	83.5156
	350.833	81.2887	90.9852	83.4733
	351	81.2693	90.9576	83.4362
	351.167	81.2498	90.9301	83.4018
	351.333	81.2303	90.9027	83.3681
	351.5	81.2108	90.8756	83.3343
	351.667	81.191	90.8483	83.3106
	351.833	81.1711	90.8208	83.2813
	352	81.1513	90.793	83.2512
	352.167	81.1314	90.7651	83.2214
	352.333	81.1112	90.7372	83.1881
	352.5	81.091	90.7094	83.1558
	352.667	81.0709	90.6806	83.1233
	352.833	81.0507	90.6522	83.0909
	353	81.0304	90.6237	83.0585
	353.167	81.0098	90.5951	83.0245
	353.333	80.9893	90.5664	82.9901
	353.5	80.9687	90.5367	82.9551
	353.667	80.948	90.5067	82.9199
	353.833	80.9268	90.4764	82.8825
	354	80.9057	90.446	82.8452
	354.167	80.8845	90.4147	82.807
	354.333	80.8632	90.3843	82.768
	354.5	80.8414	90.3542	82.725
	354.667	80.8197	90.3243	82.6818
	354.833	80.7979	90.2952	82.6376
	355	80.776	90.2655	82.5925
	355.167	80.7538	90.2356	82.5419
	355.333	80.7317	90.2057	82.4929
	355.5	80.7094	90.1753	82.4429
	355.667	80.6872	90.1448	82.3916
	355.833	80.6646	90.1144	82.3382
	356	80.6421	90.0842	82.2879
	356.167	80.6196	90.0539	82.2399
	356.333	80.5971	90.0242	82.1925
	356.5	80.5741	89.9947	82.1448
	356.667	80.551	89.9651	82.0971
	356.833	80.5278	89.9359	82.0514
	357	80.5044	89.9062	82.0072
	357.167	80.4805	89.8763	81.9663
	357.333	80.4568	89.8462	81.9262
	357.5	80.4331	89.8149	81.8875
	357.667	80.4093	89.7839	81.8496
	357.833	80.3855	89.7529	81.8172
	358	80.3617	89.7218	81.7808
	358.167	80.3379	89.6903	81.7426
	358.333	80.3139	89.659	81.7038
	358.5	80.2898	89.6276	81.6653
	358.667	80.2655	89.5961	81.6249
	358.833	80.2411	89.5646	81.5864
	359	80.2166	89.5326	81.548
	359.167	80.192	89.5003	81.5092
	359.333	80.1669	89.4676	81.4724
	359.5	80.142	89.4346	81.4344
	359.667	80.1169	89.4005	81.3953
	359.833	80.0917	89.3666	81.3555
	360	80.066	89.3327	81.3143
	360.167	80.0403	89.2987	81.2738
	360.333	80.0145	89.2642	81.2331
	360.5	79.9887	89.2297	81.1921
	360.667	79.9623	89.1953	81.1487
	360.833	79.9361	89.1608	81.1046
	361	79.9098	89.1264	81.06
	361.167	79.8833	89.092	81.0153
	361.333	79.8565	89.0576	80.9696
	361.5	79.8297	89.0231	80.9258
	361.667	79.8029	88.9885	80.8822
	361.833	79.776	88.9538	80.838
	362	79.7486	88.9192	80.796
	362.167	79.7213	88.8848	80.7524
	362.333	79.694	88.8503	80.708
	362.5	79.6666	88.8159	80.6633
	362.667	79.6388	88.7814	80.6182
[truncated: 1,424 more rows]

## Sheet: Supplementary Figure 5
Supplementary Figure 5
	ZIF-8		GOx-ZIF-8		am		GOx-am
	Binding Energy (eV)	Intensity (a.u.)	Binding Energy (eV)	Intensity (a.u.)	Binding Energy (eV)	Intensity (a.u.)	Binding Energy (eV)	Intensity (a.u.)
	1350.42	181833	1350.42	150607	1350.6	165538	1349.6	136683
	1348.42	183124	1348.42	152231	1348.6	165583	1348.6	136073
	1347.42	184102	1347.42	150302	1347.6	162995	1347.6	134000
	1346.42	184958	1346.42	151385	1346.6	163530	1346.6	135134
	1345.42	184232	1345.42	152061	1345.6	161317	1345.6	137073
	1344.42	182551	1344.42	151579	1344.6	162422	1344.6	133279
	1343.42	183324	1343.42	152583	1343.6	163550	1343.6	133493
	1342.42	183335	1342.42	155921	1342.6	163106	1342.6	133174
	1341.42	183530	1341.42	153888	1341.6	160380	1341.6	134473
	1340.42	184556	1340.42	152081	1340.6	162964	1340.6	135649
	1339.42	181746	1339.42	153345	1339.6	162058	1339.6	133144
	1338.42	182969	1338.42	152453	1338.6	163280	1338.6	134649
	1337.42	184996	1337.42	151688	1337.6	163335	1337.6	133550
	1336.42	183157	1336.42	154276	1336.6	161526	1336.6	133613
	1335.42	179402	1335.42	152805	1335.6	159753	1335.6	132962
	1334.42	185066	1334.42	154017	1334.6	160313	1334.6	134232
	1333.42	183340	1333.42	153086	1333.6	161037	1333.6	134140
	1332.42	179901	1332.42	153251	1332.6	162213	1332.6	133482
	1331.42	181223	1331.42	149829	1331.6	160160	1331.6	132325
	1330.42	179389	1330.42	151627	1330.6	160646	1330.6	135159
	1329.42	178883	1329.42	152565	1329.6	158894	1329.6	132439
	1328.42	178346	1328.42	152488	1328.6	160520	1328.6	131238
	1327.42	179758	1327.42	150373	1327.6	157890	1327.6	134160
	1326.42	180115	1326.42	153594	1326.6	158804	1326.6	134571
	1325.42	181079	1325.42	152344	1325.6	159071	1325.6	135631
	1324.42	179753	1324.42	152382	1324.6	154419	1324.6	132833
	1323.42	181708	1323.42	153430	1323.6	157560	1323.6	131811
	1322.42	176748	1322.42	153173	1322.6	157435	1322.6	133153
	1321.42	180446	1321.42	154622	1321.6	156837	1321.6	133440
	1320.42	181532	1320.42	151387	1320.6	156408	1320.6	131726
	1319.42	183965	1319.42	155625	1319.6	158327	1319.6	130480
	1318.42	181683	1318.42	154958	1318.6	159615	1318.6	131470
	1317.42	179538	1317.42	155070	1317.6	156625	1317.6	133457
	1316.42	181532	1316.42	154834	1316.6	156065	1316.6	134387
	1315.42	181266	1315.42	153763	1315.6	155055	1315.6	133483
	1314.42	181169	1314.42	155490	1314.6	157741	1314.6	132821
	1313.42	180587	1313.42	154000	1313.6	154785	1313.6	132024
	1312.42	179329	1312.42	153658	1312.6	157213	1312.6	131365
	1311.42	180978	1311.42	154316	1311.6	155077	1311.6	132994
	1310.42	182116	1310.42	154649	1310.6	154803	1310.6	132484
	1309.42	180639	1309.42	153885	1309.6	157174	1309.6	134579
	1308.42	181590	1308.42	154486	1308.6	159274	1308.6	137864
	1307.42	184437	1307.42	156738	1307.6	160112	1307.6	135732
	1306.42	183786	1306.42	155537	1306.6	161346	1306.6	136481
	1305.42	185428	1305.42	156196	1305.6	159211	1305.6	135774
	1304.42	185724	1304.42	156582	1304.6	161864	1304.6	137050
	1303.42	185608	1303.42	155765	1303.6	159062	1303.6	137200
	1302.42	184854	1302.42	154358	1302.6	156893	1302.6	137410
	1301.42	183780	1301.42	155377	1301.6	153772	1301.6	132760
	1300.42	182856	1300.42	155480	1300.6	154645	1300.6	132617
	1299.42	180260	1299.42	158690	1299.6	154043	1299.6	134327
	1298.42	180363	1298.42	155061	1298.6	154936	1298.6	133537
	1297.42	183070	1297.42	156605	1297.6	153389	1297.6	133730
	1296.42	183370	1296.42	157338	1296.6	153094	1296.6	134805
	1295.42	185479	1295.42	158095	1295.6	155039	1295.6	133740
	1294.42	183330	1294.42	157868	1294.6	153860	1294.6	134865
	1293.42	183541	1293.42	156925	1293.6	152294	1293.6	133629
	1292.42	182746	1292.42	155894	1292.6	153634	1292.6	134769
	1291.42	184622	1291.42	155218	1291.6	154354	1291.6	134282
	1290.42	186126	1290.42	158980	1290.6	156172	1290.6	134863
	1289.42	186159	1289.42	159617	1289.6	151039	1289.6	133292
	1288.42	182788	1288.42	157574	1288.6	152777	1288.6	135294
	1287.42	180823	1287.42	158637	1287.6	152692	1287.6	136513
	1286.42	185207	1286.42	158858	1286.6	152340	1286.6	135657
	1285.42	187110	1285.42	159493	1285.6	154974	1285.6	134639
	1284.42	186235	1284.42	158877	1284.6	151905	1284.6	135584
	1283.42	184507	1283.42	159544	1283.6	154572	1283.6	132933
	1282.42	185477	1282.42	160768	1282.6	154852	1282.6	135416
	1281.42	183752	1281.42	161758	1281.6	152871	1281.6	137098
	1280.42	184816	1280.42	160542	1280.6	150490	1280.6	135712
	1279.42	183988	1279.42	159462	1279.6	152586	1279.6	137887
	1278.42	185699	1278.42	158072	1278.6	152600	1278.6	137597
	1277.42	185812	1277.42	160300	1277.6	152351	1277.6	136807
	1276.42	189068	1276.42	162555	1276.6	154101	1276.6	137946
	1275.42	189718	1275.42	162841	1275.6	155930	1275.6	135335
	1274.42	187570	1274.42	162770	1274.6	155534	1274.6	139042
	1273.42	188969	1273.42	160262	1273.6	154017	1273.6	136986
	1272.42	189793	1272.42	163147	1272.6	152915	1272.6	136534
	1271.42	189006	1271.42	162635	1271.6	156784	1271.6	138466
	1270.42	188806	1270.42	161612	1270.6	155065	1270.6	139607
	1269.42	190124	1269.42	165229	1269.6	156824	1269.6	140212
	1268.42	190175	1268.42	165827	1268.6	156166	1268.6	138036
	1267.42	190500	1267.42	163280	1267.6	154141	1267.6	139741
	1266.42	192666	1266.42	165592	1266.6	154663	1266.6	137871
	1265.42	189271	1265.42	165367	1265.6	155944	1265.6	138765
	1264.42	191588	1264.42	168686	1264.6	156457	1264.6	138932
	1263.42	192888	1263.42	165979	1263.6	156470	1263.6	139691
	1262.42	190818	1262.42	164616	1262.6	156383	1262.6	139786
	1261.42	187806	1261.42	166992	1261.6	154652	1261.6	140681
	1260.42	191430	1260.42	165477	1260.6	155258	1260.6	141064
	1259.42	192521	1259.42	166699	1259.6	154696	1259.6	143358
	1258.42	192769	1258.42	168105	1258.6	156525	1258.6	140414
	1257.42	195135	1257.42	166552	1257.6	156752	1257.6	140754
	1256.42	193341	1256.42	169691	1256.6	156484	1256.6	138773
	1255.42	193389	1255.42	167249	1255.6	157142	1255.6	141857
	1254.42	193874	1254.42	168082	1254.6	159716	1254.6	141492
	1253.42	196446	1253.42	167221	1253.6	160006	1253.6	141347
	1252.42	197179	1252.42	168436	1252.6	159410	1252.6	142340
	1251.42	196316	1251.42	169215	1251.6	157519	1251.6	141097
	1250.42	195113	1250.42	172263	1250.6	159595	1250.6	143772
	1249.42	194962	1249.42	172288	1249.6	157542	1249.6	143642
	1248.42	199141	1248.42	173052	1248.6	158249	1248.6	145102
	1247.42	200076	1247.42	174657	1247.6	161742	1247.6	145361
	1246.42	200413	1246.42	173160	1246.6	158914	1246.6	145661
	1245.42	202527	1245.42	173816	1245.6	160889	1245.6	146124
	1244.42	200956	1244.42	173758	1244.6	158256	1244.6	146905
	1243.42	196398	1243.42	176590	1243.6	160347	1243.6	148543
	1242.42	201128	1242.42	176049	1242.6	161123	1242.6	145995
	1241.42	198990	1241.42	178205	1241.6	161607	1241.6	145696
	1240.42	202026	1240.42	179060	1240.6	157536	1240.6	145937
	1239.42	203128	1239.42	178808	1239.6	159923	1239.6	145980
	1238.42	202194	1238.42	176457	1238.6	159801	1238.6	148647
	1237.42	200771	1237.42	175966	1237.6	160648	1237.6	147252
	1236.42	202629	1236.42	174145	1236.6	160741	1236.6	147961
	1235.42	201437	1235.42	174900	1235.6	160844	1235.6	147456
	1234.42	200298	1234.42	176779	1234.6	160181	1234.6	149179
	1233.42	201076	1233.42	176344	1233.6	160758	1233.6	148284
	1232.42	203436	1232.42	179951	1232.6	162668	1232.6	149072
	1231.42	206996	1231.42	180950	1231.6	162445	1231.6	153376
	1230.42	206519	1230.42	181317	1230.6	164485	1230.6	150841
	1229.42	207740	1229.42	181029	1229.6	163860	1229.6	153219
	1228.42	211231	1228.42	185563	1228.6	164868	1228.6	153298
	1227.42	210559	1227.42	191715	1227.6	168370	1227.6	153292
	1226.42	211395	1226.42	188720	1226.6	166558	1226.6	154294
	1225.42	208605	1225.42	185592	1225.6	166905	1225.6	153101
	1224.42	208892	1224.42	185117	1224.6	166583	1224.6	153957
	1223.42	206320	1223.42	184269	1223.6	160433	1223.6	154146
	1222.42	208121	1222.42	183503	1222.6	162737	1222.6	154913
	1221.42	204743	1221.42	182441	1221.6	159496	1221.6	154329
	1220.42	199871	1220.42	179918	1220.6	159729	1220.6	150672
	1219.42	197096	1219.42	174369	1219.6	159163	1219.6	146323
	1218.42	196197	1218.42	172019	1218.6	155053	1218.6	145016
	1217.42	192980	1217.42	172038	1217.6	155478	1217.6	143522
	1216.42	194316	1216.42	166995	1216.6	152013	1216.6	143737
	1215.42	192506	1215.42	165193	1215.6	151685	1215.6	138325
	1214.42	189669	1214.42	164852	1214.6	148387	1214.6	137954
	1213.42	188804	1213.42	161392	1213.6	149424	1213.6	135672
	1212.42	185896	1212.42	162075	1212.6	149088	1212.6	131350
	1211.42	184884	1211.42	160157	1211.6	147798	1211.6	133849
	1210.42	180838	1210.42	158656	1210.6	145578	1210.6	134363
	1209.42	181018	1209.42	156379	1209.6	147990	1209.6	131207
	1208.42	180358	1208.42	155831	1208.6	144015	1208.6	128628
	1207.42	182183	1207.42	157374	1207.6	144334	1207.6	128780
	1206.42	179759	1206.42	157244	1206.6	147496	1206.6	129494
	1205.42	179329	1205.42	156150	1205.6	145209	1205.6	131250
	1204.42	178378	1204.42	151405	1204.6	145441	1204.6	131086
	1203.42	177054	1203.42	154341	1203.6	142913	1203.6	130750
	1202.42	178378	1202.42	153902	1202.6	145610	1202.6	130389
	1201.42	180549	1201.42	157565	1201.6	145514	1201.6	129976
	1200.42	183168	1200.42	158046	1200.6	149307	1200.6	129735
	1199.42	185526	1199.42	158676	1199.6	149540	1199.6	130359
	1198.42	186772	1198.42	159727	1198.6	153205	1198.6	132389
	1197.42	194219	1197.42	165736	1197.6	158316	1197.6	133242
	1196.42	193458	1196.42	166047	1196.6	158125	1196.6	134502
	1195.42	196266	1195.42	166518	1195.6	155529	1195.6	135357
	1194.42	190552	1194.42	163436	1194.6	150393	1194.6	137379
	1193.42	186073	1193.42	162806	1193.6	151104	1193.6	136357
	1192.42	185035	1192.42	158829	1192.6	147109	1192.6	135663
	1191.42	182941	1191.42	157988	1191.6	146244	1191.6	133087
	1190.42	182474	1190.42	157807	1190.6	145409	1190.6	133838
	1189.42	182003	1189.42	154223	1189.6	142799	1189.6	131229
	1188.42	176227	1188.42	155817	1188.6	142848	1188.6	131920
	1187.42	173733	1187.42	155413	1187.6	143339	1187.6	129835
	1186.42	178921	1186.42	156001	1186.6	143330	1186.6	126204
	1185.42	177094	1185.42	154777	1185.6	145030	1185.6	129824
	1184.42	176699	1184.42	155846	1184.6	141280	1184.6	129716
	1183.42	174318	1183.42	155650	1183.6	141900	1183.6	132857
	1182.42	174960	1182.42	154912	1182.6	142917	1182.6	134297
	1181.42	177563	1181.42	155764	1181.6	142270	1181.6	131154
	1180.42	176768	1180.42	155800	1180.6	141970	1180.6	131174
	1179.42	177221	1179.42	153696	1179.6	141987	1179.6	133872
	1178.42	175986	1178.42	154753	1178.6	143237	1178.6	131430
	1177.42	178674	1177.42	157610	1177.6	141357	1177.6	131774
	1176.42	175477	1176.42	157199	1176.6	141234	1176.6	133720
	1175.42	177633	1175.42	157197	1175.6	140951	1175.6	133674
	1174.42	179339	1174.42	156319	1174.6	141006	1174.6	130440
	1173.42	177967	1173.42	158034	1173.6	141787	1173.6	130477
	1172.42	180366	1172.42	157370	1172.6	143184	1172.6	130498
	1171.42	179914	1171.42	157726	1171.6	141062	1171.6	133073
	1170.42	177327	1170.42	156116	1170.6	143766	1170.6	134929
	1169.42	180057	1169.42	157448	1169.6	143806	1169.6	133357
	1168.42	177774	1168.42	155633	1168.6	145276	1168.6	133912
	1167.42	177589	1167.42	156561	1167.6	141247	1167.6	134201
	1166.42	176371	1166.42	158744	1166.6	145093	1166.6	134070
	1165.42	178697	1165.42	157675	1165.6	144856	1165.6	134409
	1164.42	177889	1164.42	158987	1164.6	140680	1164.6	134743
	1163.42	177179	1163.42	155879	1163.6	142792	1163.6	132493
	1162.42	182234	1162.42	158000	1162.6	144282	1162.6	132562
	1161.42	181816	1161.42	159892	1161.6	144782	1161.6	132649
	1160.42	180661	1160.42	157085	1160.6	143718	1160.6	134595
	1159.42	180105	1159.42	162363	1159.6	144594	1159.6	133457
	1158.42	180136	1158.42	159400	1158.6	144506	1158.6	135717
	1157.42	181209	1157.42	158587	1157.6	142849	1157.6	134630
	1156.42	181713	1156.42	158263	1156.6	147171	1156.6	134486
	1155.42	183406	1155.42	158616	1155.6	145437	1155.6	137578
	1154.42	182373	1154.42	160373	1154.6	145237	1154.6	138132
	1153.42	180978	1153.42	158302	1153.6	146258	1153.6	134377
	1152.42	179280	1152.42	159823	1152.6	145117	1152.6	135247
	1151.42	183783	1151.42	160386	1151.6	144715	1151.6	136842
	1150.42	183583	1150.42	162882	1150.6	147531	1150.6	138465
	1149.42	183578	1149.42	158897	1149.6	144924	1149.6	137510
	1148.42	183119	1148.42	159735	1148.6	144731	1148.6	137969
	1147.42	184098	1147.42	163205	1147.6	145417	1147.6	139992
	1146.42	183921	1146.42	162737	1146.6	145034	1146.6	138439
	1145.42	183390	1145.42	164340	1145.6	145947	1145.6	136647
	1144.42	183620	1144.42	164233	1144.6	149373	1144.6	138203
	1143.42	184929	1143.42	163089	1143.6	147891	1143.6	140246
	1142.42	184257	1142.42	162448	1142.6	148175	1142.6	138434
	1141.42	186033	1141.42	163303	1141.6	146339	1141.6	137040
	1140.42	183987	1140.42	163221	1140.6	147793	1140.6	136818
	1139.42	187138	1139.42	164655	1139.6	147325	1139.6	136648
	1138.42	185387	1138.42	165747	1138.6	148468	1138.6	137438
	1137.42	190785	1137.42	167028	1137.6	147592	1137.6	136512
	1136.42	186233	1136.42	167037	1136.6	148412	1136.6	138895
	1135.42	187536	1135.42	165384	1135.6	149351	1135.6	139763
	1134.42	185705	1134.42	164264	1134.6	150163	1134.6	137895
	1133.42	188746	1133.42	163511	1133.6	149461	1133.6	138691
	1132.42	188432	1132.42	165128	1132.6	148855	1132.6	141720
	1131.42	185526	1131.42	165462	1131.6	152672	1131.6	139215
	1130.42	187650	1130.42	166353	1130.6	151887	1130.6	141125
	1129.42	188078	1129.42	164714	1129.6	152541	1129.6	140023
	1128.42	192637	1128.42	165392	1128.6	152930	1128.6	137920
	1127.42	193340	1127.42	169788	1127.6	153246	1127.6	139960
	1126.42	192069	1126.42	167379	1126.6	152830	1126.6	140810
	1125.42	191886	1125.42	165952	1125.6	152722	1125.6	140505
	1124.42	191392	1124.42	167331	1124.6	152563	1124.6	137809
	1123.42	190211	1123.42	168112	1123.6	150147	1123.6	139616
	1122.42	189840	1122.42	167826	1122.6	151566	1122.6	137468
	1121.42	190233	1121.42	164274	1121.6	151488	1121.6	139092
	1120.42	190847	1120.42	166488	1120.6	152138	1120.6	140444
	1119.42	191407	1119.42	165602	1119.6	152279	1119.6	139291
	1118.42	189702	1118.42	166416	1118.6	151758	1118.6	141653
	1117.42	187882	1117.42	167640	1117.6	149880	1117.6	139481
	1116.42	190920	1116.42	167623	1116.6	151382	1116.6	139830
	1115.42	191245	1115.42	166831	1115.6	151810	1115.6	141841
	1114.42	190956	1114.42	168046	1114.6	152118	1114.6	142409
	1113.42	191948	1113.42	167054	1113.6	153349	1113.6	139044
	1112.42	191745	1112.42	168582	1112.6	153282	1112.6	139671
	1111.42	193363	1111.42	168825	1111.6	150772	1111.6	142451
	1110.42	191875	1110.42	168560	1110.6	152331	1110.6	141328
	1109.42	193974	1109.42	169895	1109.6	150711	1109.6	141844
	1108.42	197436	1108.42	169420	1108.6	154444	1108.6	142720
	1107.42	191221	1107.42	168318	1107.6	155217	1107.6	142200
	1106.42	191397	1106.42	171242	1106.6	155288	1106.6	141316
	1105.42	190673	1105.42	168929	1105.6	152795	1105.6	140505
	1104.42	190592	1104.42	167127	1104.6	151989	1104.6	139746
	1103.42	186938	1103.42	166268	1103.6	151933	1103.6	140166
	1102.42	188078	1102.42	166021	1102.6	150470	1102.6	141138
	1101.42	188889	1101.42	167637	1101.6	151157	1101.6	139531
	1100.42	183846	1100.42	162552	1100.6	146523	1100.6	140421
	1099.42	182932	1099.42	162903	1099.6	146685	1099.6	138975
	1098.42	182214	1098.42	161829	1098.6	147375	1098.6	139446
	1097.42	179246	1097.42	159422	1097.6	144091	1097.6	135760
	1096.42	179459	1096.42	153862	1096.6	143118	1096.6	133992
	1095.42	179686	1095.42	155480	1095.6	142732	1095.6	136071
	1094.42	176138	1094.42	157687	1094.6	144290	1094.6	137763
	1093.42	177577	1093.42	158173	1093.6	141805	1093.6	136127
	1092.42	180782	1092.42	157188	1092.6	142993	1092.6	135950
	1091.42	178677	1091.42	157862	1091.6	144540	1091.6	136293
	1090.42	181117	1090.42	155106	1090.6	142976	1090.6	134617
	1089.42	179102	1089.42	155290	1089.6	141369	1089.6	133866
	1088.42	179112	1088.42	157208	1088.6	142232	1088.6	136136
	1087.42	180184	1087.42	158580	1087.6	141764	1087.6	136552
	1086.42	180905	1086.42	159067	1086.6	140178	1086.6	135132
	1085.42	178149	1085.42	157319	1085.6	142185	1085.6	133940
	1084.42	182948	1084.42	156470	1084.6	145210	1084.6	135577
	1083.42	181043	1083.42	157970	1083.6	144962	1083.6	132950
	1082.42	180176	1082.42	158265	1082.6	143943	1082.6	134668
	1081.42	180175	1081.42	159310	1081.6	142565	1081.6	131074
	1080.42	180356	1080.42	160204	1080.6	144880	1080.6	133723
	1079.42	179674	1079.42	157867	1079.6	143188	1079.6	135537
	1078.42	180015	1078.42	158171	1078.6	143908	1078.6	136396
	1077.42	183083	1077.42	158940	1077.6	143860	1077.6	133475
	1076.42	184516	1076.42	158757	1076.6	144830	1076.6	135422
	1075.42	182648	1075.42	158354	1075.6	146121	1075.6	134915
	1074.42	183273	1074.42	161223	1074.6	146257	1074.6	138989
	1073.42	183478	1073.42	161085	1073.6	148108	1073.6	137548
	1072.42	185045	1072.42	162994	1072.6	148375	1072.6	135949
	1071.42	189092	1071.42	163371	1071.6	148587	1071.6	136594
	1070.42	185803	1070.42	163170	1070.6	146013	1070.6	139282
	1069.42	185682	1069.42	160781	1069.6	149783	1069.6	138456
	1068.42	185473	1068.42	161892	1068.6	148146	1068.6	139346
	1067.42	183673	1067.42	160055	1067.6	148107	1067.6	138505
	1066.42	186972	1066.42	159073	1066.6	148840	1066.6	137821
	1065.42	187767	1065.42	162102	1065.6	147358	1065.6	136377
	1064.42	185814	1064.42	160673	1064.6	147355	1064.6	135635
	1063.42	183634	1063.42	159655	1063.6	148952	1063.6	136175
	1062.42	183978	1062.42	160837	1062.6	146175	1062.6	132552
	1061.42	182386	1061.42	159810	1061.6	143658	1061.6	135247
	1060.42	182155	1060.42	158000	1060.6	145596	1060.6	133355
	1059.42	181345	1059.42	155030	1059.6	142969	1059.6	131683
	1058.42	184118	1058.42	152974	1058.6	141310	1058.6	131991
	1057.42	178644	1057.42	152526	1057.6	142458	1057.6	133269
	1056.42	177796	1056.42	153990	1056.6	141972	1056.6	132396
	1055.42	178433	1055.42	153037	1055.6	138989	1055.6	129801
	1054.42	179373	1054.42	151305	1054.6	139264	1054.6	129491
	1053.42	176509	1053.42	152399	1053.6	139507	1053.6	132468
	1052.42	176540	1052.42	152416	1052.6	140360	1052.6	131529
	1051.42	175947	1051.42	151418	1051.6	139797	1051.6	133801
	1050.42	176597	1050.42	153146	1050.6	140970	1050.6	130649
	1049.42	177410	1049.42	154634	1049.6	141565	1049.6	130797
	1048.42	177661	1048.42	156213	1048.6	145619	1048.6	134278
	1047.42	195743	1047.42	167359	1047.6	164233	1047.6	138812
	1046.42	246708	1046.42	196502	1046.6	215034	1046.6	157368
	1045.42	318801	1045.42	239524	1045.6	256255	1045.6	181478
	1044.42	305445	1044.42	238345	1044.6	236542	1044.6	181745
	1043.42	229677	1043.42	187959	1043.6	179422	1043.6	157125
	1042.42	183944	1042.42	160074	1042.6	148682	1042.6	140289
	1041.42	173139	1041.42	151094	1041.6	138931	1041.6	132919
	1040.42	171724	1040.42	152569	1040.6	133649	1040.6	127547
	1039.42	168399	1039.42	150359	1039.6	135381	1039.6	125010
	1038.42	166582	1038.42	147304	1038.6	132458	1038.6	128555
	1037.42	164449	1037.42	144729	1037.6	130020	1037.6	127921
	1036.42	159696	1036.42	141890	1036.6	128380	1036.6	126176
	1035.42	155350	1035.42	140499	1035.6	125085	1035.6	123267
	1034.42	155237	1034.42	140458	1034.6	122652	1034.6	121377
	1033.42	153279	1033.42	136006	1033.6	118525	1033.6	121305
	1032.42	149704	1032.42	137279	1032.6	117998	1032.6	118449
	1031.42	147185	1031.42	133929	1031.6	120648	1031.6	116529
	1030.42	148290	1030.42	133665	1030.6	118755	1030.6	116211
	1029.42	149130	1029.42	134001	1029.6	114674	1029.6	116486
	1028.42	142767	1028.42	130530	1028.6	112318	1028.6	115921
	1027.42	135781	1027.42	125802	1027.6	107227	1027.6	115618
	1026.42	137483	1026.42	126604	1026.6	108645	1026.6	113750
	1025.42	140716	1025.42	131002	1025.6	117327	1025.6	115761
	1024.42	164754	1024.42	145927	1024.6	149979	1024.6	125065
	1023.42	264944	1023.42	206698	1023.6	246239	1023.6	159324
	1022.42	420721	1022.42	302734	1022.6	345040	1022.6	216219
	1021.42	423841	1021.42	301314	1021.6	312760	1021.6	222009
	1020.42	269151	1020.42	202961	1020.6	196549	1020.6	169774
	1019.42	162966	1019.42	144581	1019.6	128420	1019.6	130177
	1018.42	141655	1018.42	131822	1018.6	109651	1018.6	120324
	1017.42	132222	1017.42	127979	1017.6	104002	1017.6	115883
	1016.42	130402	1016.42	123375	1016.6	101899	1016.6	113287
	1015.42	130308	1015.42	120661	1015.6	98823.9	1015.6	112935
	1014.42	127516	1014.42	120763	1014.6	99597.8	1014.6	113207
	1013.42	126870	1013.42	122802	1013.6	98749.5	1013.6	114301
	1012.42	125011	1012.42	121290	1012.6	97172.1	1012.6	111978
	1011.42	126797	1011.42	125586	1011.6	98983.2	1011.6	114585
	1010.42	127454	1010.42	124505	1010.6	99347.9	1010.6	112544
	1009.42	126779	1009.42	121522	1009.6	99950.4	1009.6	113613
	1008.42	126182	1008.42	121521	1008.6	97628.9	1008.6	113066
	1007.42	125779	1007.42	123275	1007.6	100144	1007.6	114368
	1006.42	127351	1006.42	121932	1006.6	97759.3	1006.6	115003
	1005.42	127506	1005.42	123783	1005.6	99828.2	1005.6	114284
	1004.42	128063	1004.42	124642	1004.6	98009.9	1004.6	114757
	1003.42	128268	1003.42	126736	1003.6	97906.7	1003.6	114989
	1002.42	129573	1002.42	129570	1002.6	99955.4	1002.6	116942
	1001.42	127141	1001.42	129106	1001.6	99361.8	1001.6	119611
	1000.42	130617	1000.42	128284	1000.6	98721.3	1000.6	118752
	999.42	131153	999.42	129672	999.6	103123	999.6	118848
	998.42	131361	998.42	129729	998.6	100383	998.6	117772
	997.42	128765	997.42	127411	997.6	99760.4	997.6	119059
	996.42	129755	996.42	129394	996.6	98933.2	996.6	116235
	995.42	130791	995.42	128094	995.6	99437.7	995.6	116681
	994.42	127851	994.42	127679	994.6	97745.3	994.6	117774
	993.42	128332	993.42	127397	993.6	99488.1	993.6	116460
	992.42	128711	992.42	124091	992.6	98850.6	992.6	115127
	991.42	127514	991.42	124068	991.6	99822.5	991.6	115457
	990.42	127586	990.42	124218	990.6	99397.2	990.6	113370
	989.42	126046	989.42	125600	989.6	98406	989.6	113435
	988.42	127141	988.42	124398	988.6	98485.7	988.6	114607
	987.42	127412	987.42	125076	987.6	97089.5	987.6	111238
	986.42	127177	986.42	125918	986.6	99347.9	986.6	113313
	985.42	128762	985.42	126259	985.6	99384.9	985.6	112738
	984.42	129313	984.42	126893	984.6	98718.9	984.6	114410
	983.42	129136	983.42	129223	983.6	98783.6	983.6	113364
	982.42	130679	982.42	130601	982.6	101704	982.6	118225
	981.42	131486	981.42	131875	981.6	104201	981.6	120164
	980.42	134471	980.42	135425	980.6	102400	980.6	119330
	979.42	133117	979.42	136543	979.6	101623	979.6	120602
	978.42	134199	978.42	138924	978.6	102019	978.6	124352
	977.42	133693	977.42	138334	977.6	103902	977.6	130414
	976.42	131000	976.42	138511	976.6	102565	976.6	130582
	975.42	134250	975.42	139129	975.6	102401	975.6	127903
	974.42	133745	974.42	136562	974.6	102355	974.6	124246
	973.42	133620	973.42	138280	973.6	102617	973.6	125228
	972.42	131724	972.42	133634	972.6	102136	972.6	121113
	971.42	131790	971.42	133906	971.6	100548	971.6	120489
	970.42	129597	970.42	128738	970.6	100647	970.6	116274
	969.42	128031	969.42	127950	969.6	97588.9	969.6	112654
	968.42	128026	968.42	125200	968.6	98038.5	968.6	108621
	967.42	130266	967.42	121292	967.6	99074.8	967.6	107901
	966.42	129570	966.42	117990	966.6	96346.3	966.6	105130
	965.42	124952	965.42	119800	965.6	95433.4	965.6	104203
	964.42	126376	964.42	116853	964.6	97319.2	964.6	102336
	963.42	125291	963.42	117471	963.6	97462.6	963.6	101354
	962.42	126805	962.42	118826	962.6	95306.4	962.6	99337.6
	961.42	128696	961.42	118833	961.6	96607.8	961.6	99515.2
	960.42	126819	960.42	117893	960.6	96135.1	960.6	99795.4
	959.42	126732	959.42	116784	959.6	93602.5	959.6	101893
	958.42	126950	958.42	116263	958.6	96266.9	958.6	102844
	957.42	126438	957.42	118393	957.6	97483.9	957.6	101452
	956.42	127904	956.42	118022	956.6	96093.5	956.6	101439
	955.42	127275	955.42	117778	955.6	95581.2	955.6	102822
	954.42	125727	954.42	117552	954.6	97090.4	954.6	102618
	953.42	125732	953.42	117553	953.6	98290.9	953.6	104045
	952.42	127400	952.42	117745	952.6	96373.1	952.6	102935
	951.42	128070	951.42	118987	951.6	97418.6	951.6	103525
	950.42	130291	950.42	118077	950.6	97788.5	950.6	101858
	949.42	128988	949.42	118226	949.6	98351.3	949.6	102229
	948.42	127523	948.42	119011	948.6	97114.3	948.6	102939
	947.42	128624	947.42	120523	947.6	97240.9	947.6	100176
	946.42	125811	946.42	117548	946.6	98744.1	946.6	98262.4
	945.42	128057	945.42	120010	945.6	98642.2	945.6	102324
	944.42	130070	944.42	118513	944.6	98880	944.6	101629
	943.42	127304	943.42	118290	943.6	98360.2	943.6	100707
	942.42	129151	942.42	117833	942.6	97230.1	942.6	101708
	941.42	132175	941.42	118933	941.6	100028	941.6	102585
	940.42	131152	940.42	117004	940.6	98152.3	940.6	100175
	939.42	128745	939.42	120009	939.6	97680.4	939.6	102923
	938.42	131456	938.42	119975	938.6	98072.4	938.6	102838
	937.42	131309	937.42	121897	937.6	97117.5	937.6	103991
	936.42	130154	936.42	119987	936.6	97595.5	936.6	105246
	935.42	131700	935.42	119171	935.6	98254.3	935.6	101936
	934.42	129272	934.42	122047	934.6	98501.7	934.6	103034
	933.42	132056	933.42	122550	933.6	97032.7	933.6	105079
	932.42	130709	932.42	119488	932.6	99433.3	932.6	103169
	931.42	130196	931.42	119693	931.6	96231.6	931.6	103101
	930.42	130700	930.42	120911	930.6	98892.3	930.6	102897
	929.42	131150	929.42	122820	929.6	98868.2	929.6	104906
	928.42	133762	928.42	121167	928.6	98210.2	928.6	104463
	927.42	130976	927.42	122128	927.6	98341.6	927.6	104850
	926.42	129251	926.42	121636	926.6	98095.2	926.6	104313
	925.42	128812	925.42	121962	925.6	99285.7	925.6	104071
	924.42	130653	924.42	121566	924.6	100545	924.6	103529
	923.42	131134	923.42	120754	923.6	100061	923.6	103216
	922.42	130430	922.42	121428	922.6	100225	922.6	103571
	921.42	132161	921.42	122257	921.6	100053	921.6	103282
	920.42	134167	920.42	123716	920.6	99977.8	920.6	104571
	919.42	130972	919.42	123392	919.6	99214.6	919.6	104844
	918.42	133019	918.42	122762	918.6	100481	918.6	105772
	917.42	132285	917.42	122842	917.6	99512.7	917.6	105530
	916.42	133462	916.42	124017	916.6	99474.1	916.6	106533
	915.42	134483	915.42	123453	915.6	98742.3	915.6	105476
	914.42	132138	914.42	124609	914.6	99290.2	914.6	107179
	913.42	132236	913.42	122675	913.6	101502	913.6	105533
	912.42	132563	912.42	124087	912.6	98631.2	912.6	107804
	911.42	133382	911.42	126134	911.6	98381	911.6	107375
	910.42	134176	910.42	124823	910.6	102614	910.6	105323
	909.42	133364	909.42	121334	909.6	101712	909.6	105951
	908.42	133308	908.42	124680	908.6	101943	908.6	107337
	907.42	134449	907.42	123435	907.6	98549.7	907.6	107434
	906.42	132944	906.42	125351	906.6	99823.2	906.6	105890
	905.42	132941	905.42	123100	905.6	101234	905.6	106228
	904.42	135034	904.42	124259	904.6	98759.7	904.6	108050
	903.42	134768	903.42	125458	903.6	102818	903.6	107301
	902.42	131409	902.42	125109	902.6	100786	902.6	106710
	901.42	133464	901.42	124712	901.6	101399	901.6	107750
	900.42	134209	900.42	123715	900.6	100114	900.6	107170
	899.42	136630	899.42	122700	899.6	98944.1	899.6	106729
	898.42	133993	898.42	123615	898.6	101398	898.6	107910
	897.42	134116	897.42	125832	897.6	102046	897.6	108986
	896.42	132321	896.42	125531	896.6	101268	896.6	107235
	895.42	133658	895.42	125888	895.6	101886	895.6	107710
	894.42	135859	894.42	123967	894.6	99847.4	894.6	108091
	893.42	131735	893.42	123398	893.6	99756.3	893.6	108464
	892.42	135603	892.42	124645	892.6	101264	892.6	109276
	891.42	137158	891.42	129477	891.6	102232	891.6	108140
	890.42	136705	890.42	127601	890.6	100892	890.6	109252
	889.42	137882	889.42	126562	889.6	102930	889.6	107715
	888.42	136177	888.42	128701	888.6	102811	888.6	110743
	887.42	134804	887.42	125505	887.6	100145	887.6	110705
	886.42	136707	886.42	125638	886.6	100178	886.6	107556
	885.42	135956	885.42	128611	885.6	102385	885.6	107567
	884.42	136757	884.42	129028	884.6	103321	884.6	109274
	883.42	137433	883.42	126872	883.6	102344	883.6	108574
	882.42	138335	882.42	127196	882.6	100859	882.6	109672
	881.42	136800	881.42	126799	881.6	102776	881.6	109116
	880.42	137347	880.42	127344	880.6	104142	880.6	109629
	879.42	135914	879.42	129084	879.6	103085	879.6	110446
	878.42	137700	878.42	130083	878.6	103725	878.6	109215
	877.42	138447	877.42	131358	877.6	103567	877.6	109196
	876.42	138313	876.42	129459	876.6	102912	876.6	109770
	875.42	138449	875.42	129134	875.6	104166	875.6	110165
	874.42	138651	874.42	131949	874.6	102789	874.6	110178
	873.42	140053	873.42	132384	873.6	104275	873.6	110268
	872.42	138982	872.42	130343	872.6	105319	872.6	109812
	871.42	140956	871.42	129383	871.6	103685	871.6	109837
	870.42	139380	870.42	131628	870.6	101851	870.6	109514
	869.42	138111	869.42	126927	869.6	101265	869.6	111116
	868.42	138621	868.42	126952	868.6	102635	868.6	109941
	867.42	138537	867.42	127490	867.6	104606	867.6	109102
	866.42	138147	866.42	128835	866.6	103412	866.6	109378
	865.42	140484	865.42	131464	865.6	102315	865.6	113388
	864.42	137005	864.42	129189	864.6	104483	864.6	113830
	863.42	137544	863.42	127783	863.6	104980	863.6	112469
	862.42	139567	862.42	129997	862.6	105881	862.6	111779
	861.42	141423	861.42	129156	861.6	104150	861.6	111682
	860.42	140736	860.42	131199	860.6	102498	860.6	111346
	859.42	140264	859.42	131803	859.6	103953	859.6	110999
	858.42	139238	858.42	130079	858.6	103723	858.6	110921
	857.42	139949	857.42	130541	857.6	102713	857.6	110470
	856.42	140212	856.42	130345	856.6	104218	856.6	112014
	855.42	141351	855.42	130318	855.6	103602	855.6	113915
	854.42	139761	854.42	130968	854.6	102461	854.6	113831
	853.42	139655	853.42	132561	853.6	102719	853.6	112864
	852.42	141191	852.42	133138	852.6	107199	852.6	112432
	851.42	140211	851.42	131871	851.6	104955	851.6	113687
	850.42	139894	850.42	131837	850.6	102861	850.6	113610
	849.42	141324	849.42	131958	849.6	103519	849.6	112992
	848.42	142093	848.42	133063	848.6	103508	848.6	112870
	847.42	143038	847.42	133234	847.6	104060	847.6	113003
	846.42	141725	846.42	134332	846.6	103520	846.6	111408
	845.42	143883	845.42	132827	845.6	104457	845.6	110663
	844.42	144025	844.42	133678	844.6	104767	844.6	112235
	843.42	142092	843.42	133066	843.6	105226	843.6	112834
	842.42	143319	842.42	131305	842.6	105748	842.6	111284
	841.42	143749	841.42	131153	841.6	107342	841.6	114259
	840.42	143300	840.42	131573	840.6	106881	840.6	113877
	839.42	143818	839.42	131226	839.6	107358	839.6	112300
	838.42	141554	838.42	131926	838.6	105870	838.6	115814
	837.42	141809	837.42	133686	837.6	105644	837.6	114819
	836.42	142492	836.42	132045	836.6	106598	836.6	114770
	835.42	142541	835.42	132938	835.6	104685	835.6	113803
	834.42	141892	834.42	132728	834.6	105325	834.6	114922
	833.42	143672	833.42	130992	833.6	106427	833.6	114583
	832.42	144115	832.42	134256	832.6	104355	832.6	114373
	831.42	143333	831.42	132537	831.6	105543	831.6	114266
	830.42	143174	830.42	133326	830.6	105775	830.6	115158
	829.42	144070	829.42	134815	829.6	106675	829.6	115363
	828.42	140855	828.42	133009	828.6	105677	828.6	114290
	827.42	143805	827.42	133075	827.6	106176	827.6	114480
	826.42	144226	826.42	134785	826.6	106962	826.6	112725
	825.42	145631	825.42	137227	825.6	108281	825.6	113065
	824.42	143408	824.42	138004	824.6	106301	824.6	113058
	823.42	144848	823.42	135820	823.6	108165	823.6	114635
	822.42	143988	822.42	135218	822.6	105417	822.6	113228
	821.42	143635	821.42	135587	821.6	105616	821.6	114996
	820.42	143177	820.42	137440	820.6	106847	820.6	116994
	819.42	143625	819.42	135040	819.6	106215	819.6	115457
	818.42	146893	818.42	137174	818.6	107383	818.6	116685
	817.42	145805	817.42	136082	817.6	107918	817.6	117282
	816.42	144276	816.42	137461	816.6	106048	816.6	114579
	815.42	144781	815.42	135273	815.6	106032	815.6	113518
	814.42	144882	814.42	138212	814.6	108186	814.6	114932
	813.42	143816	813.42	137977	813.6	108831	813.6	115476
	812.42	146660	812.42	137413	812.6	107492	812.6	115181
	811.42	146046	811.42	135704	811.6	106529	811.6	114904
	810.42	148061	810.42	139182	810.6	106123	810.6	113949
	809.42	147793	809.42	140242	809.6	105497	809.6	117432
	808.42	146561	808.42	137166	808.6	105675	808.6	118490
	807.42	143812	807.42	138697	807.6	105774	807.6	119451
	806.42	146192	806.42	135863	806.6	108176	806.6	118836
	805.42	145216	805.42	135522	805.6	109318	805.6	116754
	804.42	145147	804.42	137383	804.6	108711	804.6	118185
	803.42	144087	803.42	137261	803.6	108928	803.6	116320
	802.42	146139	802.42	138173	802.6	110441	802.6	117167
	801.42	145961	801.42	137343	801.6	109098	801.6	116877
	800.42	145309	800.42	138119	800.6	109264	800.6	119540
	799.42	145930	799.42	138753	799.6	109644	799.6	114619
	798.42	147892	798.42	140109	798.6	108437	798.6	115803
	797.42	146999	797.42	140065	797.6	108896	797.6	118200
[truncated: 807 more rows]

## Sheet: Supplementary Figure 6
Supplementary Figure 6
[truncated: 743 more rows]

## Sheet: Supplementary Figure 7
Supplementary Figure 7
[truncated: 1,871 more rows]

[truncated: 31 more sheets: Supplementary Figure 8, Supplementary Figure 10, Supplementary Figure 11b, Supplementary Figure 12, Supplementary Figure 13, Supplementary Figure 16, Supplementary Figure 17, Supplementary Figure 18, Supplementary Figure 19, Supplementary Figure 20, Supplementary Figure 21, Supplementary Figure 22, Supplementary Figure 25, Supplementary Figure 26, Supplementary Figure 27, Supplementary Figure 29, Supplementary Figure 31, Supplementary Figure 34, Supplementary Figure 35, Supplementary Figure 37 …]
